# Supplementary material for: Genome-Wide Transcriptome and Metabolome Analyses Provide Novel Insights and Suggest a Sex-Specific Response to Heat Stress in Pigs
Source: Genes (Basel). 2020 May 11;11(5):540. doi: 10.3390/genes11050540 (PMC7291089; doi:10.3390/genes11050540)
Supplement: Supplementary file 1 [file genes-11-00540-s001.zip]

Archive with 6 entries (6 files):
- Supplementary_Figure1.jpeg
- Supplementary_FileS1.xlsx
- Supplementary_FileS2.xlsx
- Supplementary_FileS3.xlsx
- Supplementary_FileS4.xlsx
- Supplemetary_Table_ST1.docx
