# Supplementary material for: Genome-Wide Transcriptome and Metabolome Analyses Provide Novel Insights and Suggest a Sex-Specific Response to Heat Stress in Pigs
Source: Genes (Basel). 2020 May 11;11(5):540. doi: 10.3390/genes11050540 (PMC7291089; doi:10.3390/genes11050540)
Supplement: Supplementary file 1 [file genes-11-00540-s001.zip › Supplementary_FileS1.xlsx]

## Sheet: Sheet1
	Gene_Symbol	Gene name	Forward 5' ---> 3'	Reverse 5' ---> 3'
	CXCL10	C-X-C motif chemokine 10	CTCCTGAAAGGCCCATCATA	GCACATGGGATAGAGGAGGA
	IDO1	Indoleamine 2,3-dioxygenase 1	CACTGTGGGTGGAGTTCCTT	TTTCGCAGGGATACCATAGC
	HES4	Hes Family BHLH Transcription Factor 4	GGGAGTCTGAGGAAGCACAG	AAGGAGGAACAGTCCCCAGT
	IFI6	Interferon Alpha Inducible Protein 6	ACCTCCAAAGTGTGGGTCTG	ACGCCCTCTGGATTGTATTG
	MERTK	MER Proto-Oncogene, Tyrosine Kinase	CGGAGTCCAGAACCACGAAA	AGCTCTCCGGAAACTGTGTG
	MAOA	Monoamine Oxidase A	CGCCAAAGTGCTAGGATCTC	CATGTAACCGCTCCATTGTG
	RNF128	Ring Finger Protein 128	GGCAAACGTTAGGAGGGACA	GAGAAAAGGACACTGCGGGA
	ABCA6	ATP Binding Cassette Subfamily A member 6	CAGCGTTGCCATTTCACGAT	TGCAAGGGCTGTGACCAAG
	MYH4	Myosin Heavy Chain 4	AAGGGACTGTCCAGAGCAGA	CACAGAAGAGGCCCGAGTAG
	HIST2H2AA4	H2A Clustered Histone 19	TCTTCTTGGGGAGCAACACG	GCAAAGGCAACTATGCCGAG
	CEBPE	CCAAT Enhancer Binding Protein Epsilon	GGAGATAGCAAGCCGAGCAT	TCATGCTCACACATGTCCCC
	ZNF316	Zinc Finger Protein 316	CTGTGAGGAGTCAGCCCAAG	AGGGAGGTTGGCCAAAACAA
	HIST2H2BE	H2B Clustered Histone 21	CAGCTCCAAGTGAGTCCCTG	GCACCAGAAACCTCAAGTCG
	PXDC1	PX Domain Containing 1	GTTCTTCGAGATCCGCACCG	ACGACTTCCGACCTGGAGTA
	COX4I1	Cytochrome c oxidase	TCGGATCCCGGTGACATTGA	AGGGCGTAGTCCTCACTCTT
	RAG2	Recombination Activating 2	CTGCAAGGAGCATGTGGAGA	GATGCACTTGGATCAGAAAAGC
	CD1E	CD1e Molecule	TGATATGCCACATCTCCGGC	TTCCAATTTGCGGCTGCTTC
	LSAMP	Limbic System Associated Membrane Protein	TGCCTGCTCCTGACTTTGAG	GTCCTTCTCATTGATAGCTGGGA
	RAG1	Recombination Activating 1	TCCTGGCACCCTTAACTCCT	TTTCTGGCTTCACTGGCTGT
	DES	Desmin	GATCCAGTCCTACACCTGCG	TCTGCAATTAGTGGAGGGGTG
	ACTB	β-actin	CTACGTCGCCCTGGACTTC	GCAGCTCGTAGCTCTTCTCC
	GADPH	Glyveraldehyde-3-phosphate dehydrogenase	ACCCAGAAGACTGTGGATGG	AAGCAGGGATGATGTTCTGG
