# Supplementary material for: Genome-Wide Transcriptome and Metabolome Analyses Provide Novel Insights and Suggest a Sex-Specific Response to Heat Stress in Pigs
Source: Genes (Basel). 2020 May 11;11(5):540. doi: 10.3390/genes11050540 (PMC7291089; doi:10.3390/genes11050540)
Supplement: Supplementary file 1 [file genes-11-00540-s001.zip › Supplementary_FileS2.xlsx]

## Sheet: Sheet1
	Sample_ID	Total_Reads	Both Surviving	Dropped	Alignment Rate	Sex
	F_C1	33546215	32485806	227830	0.9437	Female
	F_C2	41301357	40079662	249900	0.9707	Female
	F_C3	33727993	32513125	211398	0.9706	Female
	F_T1	35965002	35031992	250116	0.9762	Female
	F_T2	37257061	36182465	210658	0.9737	Female
	F_T3	31893074	31193906	124834	0.9744	Female
	M_C1	32601209	31684012	177673	0.9725	Male
	M_C2	35445408	34073237	302398	0.9688	Male
	M_C3	38285902	37002369	260557	0.9702	Male
	M_T1	36441385	35362754	192192	0.9747	Male
	M_T2	35095191	33742734	245224	0.9545	Male
	M_T3	31804144	31161973	132158	0.9663	Male
	Total	423363941	410514035	2584938
	Average	3.52803e+07	3.42095e+07	215412	0.968025
