# Supplementary material for: Genome-Wide Transcriptome and Metabolome Analyses Provide Novel Insights and Suggest a Sex-Specific Response to Heat Stress in Pigs
Source: Genes (Basel). 2020 May 11;11(5):540. doi: 10.3390/genes11050540 (PMC7291089; doi:10.3390/genes11050540)
Supplement: Supplementary file 1 [file genes-11-00540-s001.zip › Supplementary_FileS3.xlsx]

## Sheet: DEG_Female
Ensembl	Gene_Symbol	baseMean	log2FoldChange	lfcSE	stat	pvalue	padj
ENSSSCG00000032474	CXCL10	1294.9	-3.61968	1.08261	-3.34346	0.000827402	0.0267001
ENSSSCG00000007007	IDO1	33.2822	-3.38003	0.619543	-5.45569	4.87832e-08	1.37644e-05
ENSSSCG00000035420	HES4	70.9161	-3.34866	0.410718	-8.15319	3.54455e-16	9.75105e-13
ENSSSCG00000034570	IFI6	2455.94	-2.65922	0.926634	-2.86976	0.00410779	0.0829396
ENSSSCG00000008103	MERTK	40.0707	-2.65428	0.525803	-5.04805	4.46334e-07	8.61659e-05
ENSSSCG00000035297	ISG12(A)	154.813	-2.54274	0.482531	-5.26959	1.36728e-07	3.43138e-05
ENSSSCG00000035598	EDN1	49.1363	-2.49672	0.605603	-4.1227	3.74459e-05	0.00283365
ENSSSCG00000007146	SIGLEC1	287.317	-2.48818	0.894115	-2.78285	0.00538844	0.0962572
ENSSSCG00000024867	ISG20	308.561	-2.44002	0.638673	-3.82045	0.00013321	0.00698021
ENSSSCG00000008648	RSAD2	3199.15	-2.40575	0.78855	-3.05085	0.00228197	0.0549469
ENSSSCG00000001561	ETV7	319.496	-2.34218	0.605752	-3.86657	0.000110375	0.00603019
ENSSSCG00000022204	AGRN	64.5273	-2.32052	0.484275	-4.79175	1.65332e-06	0.000230293
ENSSSCG00000005617	STXBP1	50.3901	-2.30863	0.660158	-3.49709	0.000470371	0.0174864
ENSSSCG00000013181	SERPING1	96.0106	-2.26723	0.397499	-5.70374	1.17207e-08	4.44738e-06
ENSSSCG00000005211	CD274	270.195	-2.14321	0.654558	-3.27429	0.00105929	0.0320232
ENSSSCG00000000774	USP18	315.663	-2.10568	0.5997	-3.51122	0.000446053	0.0169015
ENSSSCG00000040575	ISG15	866.83	-2.05207	0.342829	-5.9857	2.15455e-09	1.10002e-06
ENSSSCG00000017416	DHX58	480.917	-2.02105	0.583975	-3.46085	0.00053847	0.0194912
ENSSSCG00000033453	BST2	265.768	-2.00891	0.406942	-4.93661	7.94929e-07	0.000138848
ENSSSCG00000010454	IFIT5	727.023	-1.94779	0.685785	-2.84024	0.004508	0.0876431
ENSSSCG00000037449	CSF1	185.052	-1.82539	0.300857	-6.06731	1.30073e-09	7.15663e-07
ENSSSCG00000009720	DDX60	1622.48	-1.81966	0.561543	-3.24047	0.00119332	0.034987
ENSSSCG00000033613	FOXS1	373.219	-1.80486	0.272556	-6.62199	3.54405e-11	3.40696e-08
ENSSSCG00000037572	EPSTI1	385.635	-1.78113	0.363772	-4.89627	9.76741e-07	0.000160419
ENSSSCG00000000623	BCL2L14	98.7206	-1.77435	0.47325	-3.74929	0.000177337	0.00882995
ENSSSCG00000008647	CMPK2	702.486	-1.71407	0.343425	-4.99109	6.0038e-07	0.00011011
ENSSSCG00000007508	ZBP1	554.4	-1.70327	0.38567	-4.41639	1.00363e-05	0.00106192
ENSSSCG00000017886	FBXO39	641.856	-1.69857	0.571125	-2.97409	0.00293864	0.0657251
ENSSSCG00000001978	GZMB	1671.92	-1.68682	0.323557	-5.21335	1.85456e-07	4.25158e-05
ENSSSCG00000031346	CMKLR1	163.833	-1.62631	0.336083	-4.839	1.30492e-06	0.000191793
ENSSSCG00000039573	SLPI	38.5108	-1.59797	0.402669	-3.96844	7.23443e-05	0.00434781
ENSSSCG00000037536	SLC25A28	360.892	-1.58295	0.16493	-9.59768	8.17623e-22	4.49856e-18
ENSSSCG00000030108	ZNFX1	6226.49	-1.55991	0.320649	-4.86485	1.14546e-06	0.000175065
ENSSSCG00000030408	DDX58	1991.56	-1.55128	0.348966	-4.44535	8.77484e-06	0.000965584
ENSSSCG00000038351	TNFRSF18	91.8847	-1.52336	0.420522	-3.62255	0.000291712	0.0128916
ENSSSCG00000036064	FAM26F	67.7732	-1.52117	0.359617	-4.22998	2.33714e-05	0.00194833
ENSSSCG00000009240	PLAC8	3456.44	-1.50721	0.207592	-7.26047	3.85737e-13	6.06379e-10
ENSSSCG00000001912	PML	952.545	-1.48473	0.287188	-5.16991	2.34209e-07	5.15447e-05
ENSSSCG00000036383	LGALS3BP	388.203	-1.4802	0.26516	-5.58229	2.37379e-08	7.9155e-06
ENSSSCG00000038051	ZNFX1-AS1_2	241.452	-1.47838	0.249803	-5.91819	3.25498e-09	1.5573e-06
ENSSSCG00000006923	GBP2	2417.35	-1.47737	0.523505	-2.82208	0.00477126	0.0906787
ENSSSCG00000020906	TNFSF10	2208.25	-1.45897	0.331499	-4.40112	1.07693e-05	0.00110414
ENSSSCG00000028875	HAVCR2	63.2928	-1.4573	0.361199	-4.03462	5.4691e-05	0.00366963
ENSSSCG00000017755	NOS2	183.007	-1.44967	0.340081	-4.26273	2.01944e-05	0.00180666
ENSSSCG00000036796	VWA7	57.897	-1.44062	0.310553	-4.63889	3.50282e-06	0.000443046
ENSSSCG00000001422	C2	255.107	-1.43726	0.441098	-3.25838	0.00112051	0.0332348
ENSSSCG00000000728	PARP11	1297.84	-1.41322	0.240283	-5.8815	4.06562e-09	1.86409e-06
ENSSSCG00000013880	UNC13A	34.084	-1.37791	0.421452	-3.26943	0.00107765	0.0324786
ENSSSCG00000010261	PPA1	315.73	-1.3771	0.327297	-4.20749	2.58228e-05	0.00210485
ENSSSCG00000023379	UBE2L6	813.855	-1.35594	0.276578	-4.90255	9.45995e-07	0.000157723
ENSSSCG00000038138	TFEC	423.271	-1.35364	0.356034	-3.80201	0.000143526	0.00734588
ENSSSCG00000032644	HLX	45.7982	-1.35111	0.335366	-4.02877	5.60688e-05	0.0036945
ENSSSCG00000035795	SUMO3	139.817	-1.34964	0.333823	-4.04298	5.27767e-05	0.00358491
ENSSSCG00000010445	ANKRD22	206.605	-1.33373	0.390794	-3.41287	0.000642816	0.0220924
ENSSSCG00000000449	DTX3	367.761	-1.33272	0.199193	-6.69059	2.2227e-11	2.44586e-08
ENSSSCG00000009997	OSM	40.7945	-1.32092	0.390658	-3.38126	0.000721529	0.0242064
ENSSSCG00000008937	AMBN	42.6141	-1.31068	0.423289	-3.09642	0.0019587	0.0501246
ENSSSCG00000023807	ACO1	494.347	-1.29187	0.349678	-3.69447	0.000220343	0.0104511
ENSSSCG00000004139	ADGRG6	112.161	-1.29123	0.265967	-4.85487	1.20468e-06	0.000181594
ENSSSCG00000027476	SNORD12	41.1783	-1.28272	0.361723	-3.54615	0.0003909	0.0157563
ENSSSCG00000038912	IFITM3	2079.35	-1.27807	0.112028	-11.4085	3.79376e-30	4.17465e-26
ENSSSCG00000017146	RNF213	12211	-1.27485	0.229616	-5.55209	2.82277e-08	9.13581e-06
ENSSSCG00000012893	UNC93B1	473.243	-1.26958	0.288117	-4.40646	1.05073e-05	0.00110116
ENSSSCG00000022312	RHPN2	39.9898	-1.26884	0.395528	-3.20796	0.00133678	0.03743
ENSSSCG00000029471	STAC3	69.4274	-1.26412	0.264584	-4.77775	1.77268e-06	0.000237885
ENSSSCG00000023762	TRPM2	53.8248	-1.26226	0.411333	-3.0687	0.00214989	0.0530435
ENSSSCG00000014997	CASP4	1823.25	-1.2602	0.287276	-4.38673	1.15067e-05	0.00112053
ENSSSCG00000002852	PLEKHF1	68.5606	-1.25442	0.362658	-3.45897	0.00054224	0.0194994
ENSSSCG00000023604	LAP3	582.039	-1.23063	0.355744	-3.45931	0.000541562	0.0194994
ENSSSCG00000030548	HERC5	2777.52	-1.21902	0.232158	-5.25082	1.51427e-07	3.62239e-05
ENSSSCG00000032810	GZMM	130.294	-1.20157	0.35668	-3.36875	0.000755103	0.0249524
ENSSSCG00000028711	CASP1	919.629	-1.18782	0.294951	-4.02716	5.64539e-05	0.00369773
ENSSSCG00000012258	FUNDC1	1090.15	-1.18683	0.279375	-4.24816	2.15532e-05	0.00188231
ENSSSCG00000017705	CCL5	442.386	-1.18272	0.323085	-3.6607	0.000251527	0.0116785
ENSSSCG00000027372	SAMD9	14235.6	-1.18142	0.233585	-5.05775	4.24231e-07	8.4877e-05
ENSSSCG00000009115	NDST3	116.736	-1.17854	0.270363	-4.35912	1.30589e-05	0.00121401
ENSSSCG00000017614	TRIM25	486.115	-1.17648	0.22346	-5.26482	1.40324e-07	3.43138e-05
ENSSSCG00000037319	PDCD1	145.153	-1.16265	0.28795	-4.03769	5.39809e-05	0.0036442
ENSSSCG00000008217	CD8A	1070.06	-1.1617	0.282266	-4.11562	3.86139e-05	0.002871
ENSSSCG00000027660	IFI44L	4009.49	-1.16148	0.332668	-3.4914	0.0004805	0.0177679
ENSSSCG00000038806	AXL	90.429	-1.15639	0.310684	-3.72207	0.000197593	0.00962085
ENSSSCG00000003419	MAD2L2	118.483	-1.15429	0.282424	-4.08709	4.3681e-05	0.00310107
ENSSSCG00000009051	IL15	84.2575	-1.15395	0.336643	-3.42782	0.000608445	0.0213908
ENSSSCG00000001913	STOML1	109.408	-1.15119	0.27562	-4.17674	2.95723e-05	0.00234111
ENSSSCG00000016502	PARP12	2359.51	-1.14993	0.247407	-4.64793	3.35282e-06	0.000433273
ENSSSCG00000026552	MFSD14B	1081.97	-1.13154	0.275751	-4.10348	4.0698e-05	0.00296583
ENSSSCG00000001509	DAXX	386.973	-1.12505	0.170308	-6.60593	3.95018e-11	3.40696e-08
ENSSSCG00000022149	RMI2	45.8427	-1.11826	0.337906	-3.30937	0.000935063	0.0292313
ENSSSCG00000010451	IFIT2	9409.39	-1.11777	0.241351	-4.63131	3.63363e-06	0.000449264
ENSSSCG00000033113	CHMP7	466.681	-1.11259	0.265985	-4.18292	2.8779e-05	0.00229481
ENSSSCG00000006678	FCGR1A	285.968	-1.10659	0.313577	-3.52894	0.000417231	0.0162234
ENSSSCG00000002452	LGMN	161.309	-1.10376	0.253234	-4.35868	1.30848e-05	0.00121401
ENSSSCG00000017717	UNC45B	586.988	-1.08569	0.246762	-4.39973	1.08384e-05	0.00110414
ENSSSCG00000011874	PARP14	5709.15	-1.07981	0.236549	-4.56483	4.99898e-06	0.000597921
ENSSSCG00000037792	COX7A1	50.3826	-1.07976	0.295671	-3.65188	0.000260323	0.0119261
ENSSSCG00000007717	METTL27	34.4701	-1.07616	0.366469	-2.93656	0.00331876	0.072109
ENSSSCG00000006743	SLC22A15	135.734	-1.0757	0.339688	-3.16674	0.00154157	0.0417819
ENSSSCG00000023362	RHBDF2	234.246	-1.06545	0.220196	-4.83866	1.30721e-06	0.000191793
ENSSSCG00000032936	PIM3	123.991	-1.06234	0.250214	-4.24574	2.17871e-05	0.00188428
ENSSSCG00000013853	HSH2D	777.336	-1.06108	0.161696	-6.56218	5.30251e-11	4.16778e-08
ENSSSCG00000034207	CEBPB	336.757	-1.05498	0.325617	-3.23996	0.00119548	0.034987
ENSSSCG00000011876	DTX3L	1404.99	-1.05418	0.24542	-4.29541	1.74374e-05	0.0015728
ENSSSCG00000015897	IFIH1	3245.52	-1.04876	0.260614	-4.02418	5.71731e-05	0.00372268
ENSSSCG00000001993	TGM1	117.37	-1.04054	0.32318	-3.2197	0.00128325	0.0363006
ENSSSCG00000004870	CNDP2	1254.85	-1.03528	0.201355	-5.14156	2.72468e-07	5.87889e-05
ENSSSCG00000001064	GMPR	339.068	-1.03402	0.239627	-4.31514	1.59502e-05	0.00145055
ENSSSCG00000032561	PDCD1LG2	627.259	-1.03115	0.325356	-3.1693	0.00152809	0.0416347
ENSSSCG00000011358	TREX1	158.326	-1.02973	0.205902	-5.00106	5.70158e-07	0.000106339
ENSSSCG00000008213	CD8B	572.057	-1.02958	0.213433	-4.82393	1.40757e-06	0.000203801
ENSSSCG00000010831	DUSP10	111.765	-1.0224	0.292221	-3.49871	0.000467522	0.0174393
ENSSSCG00000011145	ASB13	239.691	-1.01819	0.19339	-5.26493	1.40244e-07	3.43138e-05
ENSSSCG00000017788	TP53I13	69.042	-1.01341	0.362076	-2.79888	0.00512796	0.0926792
ENSSSCG00000014670	TRIM5	3011.01	-1.00875	0.261664	-3.85514	0.000115664	0.00620863
ENSSSCG00000021712	HERC6	6103.43	-0.998612	0.279998	-3.5665	0.000361784	0.0149664
ENSSSCG00000015362	TSPAN13	288.365	-0.992033	0.281079	-3.52938	0.000416536	0.0162234
ENSSSCG00000023033	PARP3	344.455	-0.990674	0.241982	-4.094	4.23989e-05	0.00306946
ENSSSCG00000017087	GM2A	449.517	-0.982966	0.287003	-3.42493	0.000614962	0.0214827
ENSSSCG00000038945	HIST1H3E	534.984	-0.975449	0.309945	-3.14717	0.00164861	0.0442471
ENSSSCG00000002383	FOS	61.256	-0.970366	0.324714	-2.98837	0.00280471	0.0638985
ENSSSCG00000039950	RMI1	103.147	-0.968077	0.325871	-2.97074	0.00297085	0.0661766
ENSSSCG00000026931	SERTAD1	291.769	-0.966086	0.274055	-3.52515	0.000423237	0.0163989
ENSSSCG00000015850	DUSP4	72.3765	-0.964695	0.310102	-3.1109	0.00186519	0.0484069
ENSSSCG00000034012	CASP3	435.047	-0.963626	0.268063	-3.59478	0.000324669	0.0139027
ENSSSCG00000008980	SCARB2	310.573	-0.963328	0.226759	-4.24825	2.1545e-05	0.00188231
ENSSSCG00000023972	DRAM1	123.133	-0.956042	0.307956	-3.10448	0.00190617	0.0491228
ENSSSCG00000032438	FFAR2	218.267	-0.946786	0.266778	-3.54896	0.00038675	0.015704
ENSSSCG00000008374	B3GNT2	508.051	-0.93986	0.185414	-5.06897	3.99979e-07	8.30447e-05
ENSSSCG00000006009	EXT1	115.814	-0.937655	0.230166	-4.07382	4.62473e-05	0.00322092
ENSSSCG00000000396	STAT2	1371.28	-0.927246	0.225676	-4.10875	3.97798e-05	0.00291825
ENSSSCG00000002516	WARS	415.361	-0.919988	0.225812	-4.07413	4.61866e-05	0.00322092
ENSSSCG00000025618	TAP1	3403.38	-0.914662	0.206328	-4.43304	9.29144e-06	0.00099489
ENSSSCG00000014780	TRIM21	202.945	-0.91313	0.248318	-3.67725	0.000235757	0.0110866
ENSSSCG00000017668	VMP1	1204.3	-0.903862	0.29386	-3.07582	0.00209923	0.0526194
ENSSSCG00000040815	DUSP5	399.696	-0.901595	0.202939	-4.44268	8.88449e-06	0.000967969
ENSSSCG00000000656	CLEC2B	416.468	-0.889789	0.220722	-4.03127	5.54767e-05	0.0036945
ENSSSCG00000008695	MFSD10	158.736	-0.889639	0.213598	-4.16501	3.11337e-05	0.00242975
ENSSSCG00000027709	PARP9	1563.94	-0.887152	0.242738	-3.65478	0.000257403	0.0118513
ENSSSCG00000029763	IFI35	441.564	-0.882085	0.228555	-3.8594	0.000113665	0.00616144
ENSSSCG00000023785	TMEM156	1551.35	-0.882025	0.200976	-4.38872	1.14022e-05	0.00112026
ENSSSCG00000022689	GADD45B	313.165	-0.88092	0.222119	-3.96598	7.30957e-05	0.00434781
ENSSSCG00000036129	RNF114	2093.49	-0.869139	0.18858	-4.60885	4.04902e-06	0.00049506
ENSSSCG00000034136	HIST1H4D	461.88	-0.86701	0.303207	-2.85947	0.00424353	0.0842884
ENSSSCG00000018073	RefSeq	278.164	-0.865697	0.232995	-3.71551	0.000202791	0.00978732
ENSSSCG00000007973	IL9R	98.7117	-0.862961	0.308107	-2.80085	0.00509679	0.0926792
ENSSSCG00000031280	MRPL57	110.893	-0.862456	0.289039	-2.98387	0.00284628	0.0645782
ENSSSCG00000033222	TRIM14	601.885	-0.860664	0.227262	-3.7871	0.000152414	0.00769343
ENSSSCG00000040673	TMEM140	758.939	-0.858972	0.207597	-4.1377	3.50808e-05	0.0026995
ENSSSCG00000004125	STX11	387.021	-0.857113	0.305932	-2.80165	0.00508425	0.0926792
ENSSSCG00000015549	RNASEL	684.37	-0.856841	0.278819	-3.0731	0.00211845	0.0529805
ENSSSCG00000005364	TDRD7	381.042	-0.848011	0.234044	-3.6233	0.000290873	0.0128916
ENSSSCG00000008820	TEC	333.228	-0.845526	0.192207	-4.39903	1.08734e-05	0.00110414
ENSSSCG00000034984	PSMB4	868.894	-0.844253	0.19891	-4.2444	2.19182e-05	0.00188428
ENSSSCG00000014277	IRF1	2985.48	-0.843271	0.251073	-3.35867	0.000783196	0.0255114
ENSSSCG00000012278	CFP	159.613	-0.837552	0.251211	-3.33406	0.000855897	0.0272994
ENSSSCG00000006776	MOV10	2074.28	-0.830349	0.144226	-5.75727	8.5483e-09	3.48391e-06
ENSSSCG00000016050	INPP1	328.611	-0.828762	0.217729	-3.80639	0.000141009	0.00728479
ENSSSCG00000006543	ADAR	1404.25	-0.823517	0.204915	-4.01882	5.84894e-05	0.00378598
ENSSSCG00000000769	BID	568.44	-0.813095	0.214424	-3.792	0.00014944	0.00757807
ENSSSCG00000034216	OGFR	282.54	-0.802362	0.201054	-3.99078	6.5856e-05	0.00409423
ENSSSCG00000038405	STMN3	103.449	-0.799751	0.272955	-2.92997	0.00338991	0.0729992
ENSSSCG00000006209	VCPIP1	2365.94	-0.799045	0.208633	-3.8299	0.000128193	0.00681469
ENSSSCG00000009886	TRAFD1	1243.46	-0.796834	0.203332	-3.91888	8.89622e-05	0.00507223
ENSSSCG00000037532	MNDA	1209.58	-0.796582	0.281762	-2.82714	0.00469654	0.0900361
ENSSSCG00000025027	METTL1	90.3838	-0.796345	0.268362	-2.96742	0.00300307	0.0667591
ENSSSCG00000039798	SLC11A1	173.271	-0.795516	0.278123	-2.8603	0.00423242	0.0842884
ENSSSCG00000007131	CST7	334.522	-0.795295	0.229075	-3.47177	0.000517037	0.0188393
ENSSSCG00000003178	IRF3	533.634	-0.795163	0.258309	-3.07834	0.00208155	0.0522953
ENSSSCG00000004830	ATP10A	300.597	-0.793529	0.28386	-2.7955	0.005182	0.0933269
ENSSSCG00000016957	CD180	496.469	-0.789776	0.253974	-3.10968	0.00187292	0.0484932
ENSSSCG00000016057	STAT1	12995.8	-0.78764	0.252572	-3.11847	0.00181791	0.0476292
ENSSSCG00000035153	TRIM38	949.562	-0.784833	0.219078	-3.58244	0.000340404	0.0143517
ENSSSCG00000012173	SAT1	4936.6	-0.777404	0.173388	-4.48361	7.33916e-06	0.000832578
ENSSSCG00000002009	PCK2	114.097	-0.77342	0.258143	-2.99609	0.00273468	0.0627873
ENSSSCG00000012890	TCIRG1	564.184	-0.768663	0.168081	-4.57316	4.80421e-06	0.00058094
ENSSSCG00000036844	GPR171	1262.53	-0.762285	0.197654	-3.85667	0.000114943	0.00620013
ENSSSCG00000017420	CNP	817.715	-0.761206	0.142283	-5.34995	8.79806e-08	2.30509e-05
ENSSSCG00000036308	PGS1	243.285	-0.761154	0.174659	-4.35795	1.31287e-05	0.00121401
ENSSSCG00000026169	MFSD12	267.873	-0.760133	0.210165	-3.61684	0.000298227	0.0130745
ENSSSCG00000026914	PLA2G16	229.27	-0.757796	0.251251	-3.01609	0.00256057	0.0602063
ENSSSCG00000040727	ASPSCR1	103.355	-0.752474	0.254791	-2.9533	0.00314396	0.0689166
ENSSSCG00000008496	EIF2AK2	4442.08	-0.752254	0.256505	-2.93271	0.00336022	0.0726442
ENSSSCG00000027894	FAM76A	514.76	-0.750783	0.208937	-3.59335	0.00032645	0.0139235
ENSSSCG00000008202	CNNM4	147.433	-0.747651	0.231611	-3.22805	0.00124636	0.0358092
ENSSSCG00000011239	TRANK1	2662.98	-0.747518	0.203672	-3.67021	0.000242352	0.0113482
ENSSSCG00000040581	CISH	227.4	-0.747029	0.238915	-3.12676	0.00176744	0.0467521
ENSSSCG00000013664	C19orf66	135.696	-0.745637	0.239612	-3.11185	0.0018592	0.0484069
ENSSSCG00000001852	IDH2	620.532	-0.744675	0.187373	-3.97429	7.05884e-05	0.00429146
ENSSSCG00000007356	PLCG1	1154.26	-0.744532	0.182606	-4.07726	4.55691e-05	0.00321438
ENSSSCG00000022011	NMI	918.595	-0.74044	0.224089	-3.30422	0.000952402	0.0296052
ENSSSCG00000005724	SETX	6569.63	-0.738406	0.229333	-3.2198	0.00128281	0.0363006
ENSSSCG00000024777	HDAC4	261.58	-0.737311	0.187795	-3.92614	8.63187e-05	0.00497304
ENSSSCG00000010540	ENTPD7	552.241	-0.734535	0.209675	-3.50322	0.000459678	0.0172638
ENSSSCG00000029391	PLSCR3	95.7048	-0.732227	0.240242	-3.04787	0.00230467	0.0553725
ENSSSCG00000035914	PSMB2	470.206	-0.731078	0.186187	-3.92658	8.61638e-05	0.00497304
ENSSSCG00000032475	CEP44	400.238	-0.729103	0.226893	-3.21342	0.00131165	0.0370087
ENSSSCG00000006955	GSDMD	283.492	-0.722341	0.239158	-3.02035	0.00252483	0.0598777
ENSSSCG00000040773	TOB1	140.859	-0.719488	0.187988	-3.8273	0.000129558	0.00682131
ENSSSCG00000011357	SHISA5	754.604	-0.718332	0.164015	-4.37968	1.18854e-05	0.00113728
ENSSSCG00000040847	AP1S3	155.296	-0.710917	0.25706	-2.76557	0.0056823	0.0996327
ENSSSCG00000026951	PSMB8	1811.44	-0.703553	0.175791	-4.0022	6.27556e-05	0.00399169
ENSSSCG00000029102	MED24	182.513	-0.697756	0.192805	-3.61898	0.000295771	0.0130186
ENSSSCG00000040793	CTSD	775.568	-0.692462	0.221629	-3.12442	0.00178154	0.0470123
ENSSSCG00000001233	TRIM26	274.063	-0.690336	0.239252	-2.8854	0.0039092	0.0807069
ENSSSCG00000001426	STK19	131.795	-0.686157	0.224139	-3.0613	0.00220382	0.053745
ENSSSCG00000032408	CASP7	167.695	-0.678497	0.232555	-2.91758	0.00352764	0.0750044
ENSSSCG00000032428	ARSA	157.612	-0.672714	0.184624	-3.6437	0.000268752	0.0122074
ENSSSCG00000040586	PAOX	210.591	-0.671983	0.198225	-3.39	0.000698917	0.0235917
ENSSSCG00000017186	RNF157	123.8	-0.670098	0.221971	-3.01885	0.00253733	0.0600446
ENSSSCG00000040709	CACFD1	106.453	-0.669247	0.224575	-2.98006	0.00288196	0.0649859
ENSSSCG00000004487	MTO1	151.819	-0.666302	0.198392	-3.35852	0.00078361	0.0255114
ENSSSCG00000012643	SH2D1A	784.441	-0.663555	0.168283	-3.94309	8.04391e-05	0.00473343
ENSSSCG00000001689	GTPBP2	386.69	-0.66252	0.145794	-4.54422	5.51382e-06	0.000652409
ENSSSCG00000007788	PHKG2	248.955	-0.659824	0.19258	-3.42624	0.000612005	0.0214474
ENSSSCG00000001572	FGD2	287.574	-0.65762	0.233936	-2.81112	0.00493699	0.091768
ENSSSCG00000000257	ITGB7	4476.4	-0.656055	0.125088	-5.24473	1.56509e-07	3.6643e-05
ENSSSCG00000002868	PEPD	159.831	-0.655856	0.232878	-2.81631	0.00485785	0.0912481
ENSSSCG00000001579	CMTR1	432.724	-0.643763	0.179084	-3.59475	0.000324699	0.0139027
ENSSSCG00000025955	SSBP4	269.726	-0.635667	0.22918	-2.77366	0.00554289	0.0984591
ENSSSCG00000001577	TBC1D22B	157.543	-0.633935	0.214589	-2.95418	0.00313505	0.0688584
ENSSSCG00000000457	USP15	2722.61	-0.63259	0.195369	-3.23793	0.00120399	0.0350472
ENSSSCG00000013307	LMO2	256.851	-0.630067	0.187799	-3.35501	0.00079363	0.0257614
ENSSSCG00000035839	TOP3A	922.229	-0.625521	0.155252	-4.02907	5.59968e-05	0.0036945
ENSSSCG00000003897	MOB3C	178.931	-0.624357	0.175345	-3.56072	0.000369833	0.0151852
ENSSSCG00000017499	STARD3	189.759	-0.622788	0.199067	-3.12854	0.00175679	0.0466542
ENSSSCG00000005267	ANXA1	4307.25	-0.619455	0.205833	-3.00951	0.00261673	0.0608763
ENSSSCG00000039751	NLRC5	4766.36	-0.617941	0.138466	-4.46277	8.09068e-06	0.000908468
ENSSSCG00000017617	SCPEP1	417.514	-0.6114	0.20923	-2.92215	0.00347627	0.074422
ENSSSCG00000015782	IRF2	1170.32	-0.610031	0.17018	-3.58463	0.00033756	0.0142866
ENSSSCG00000001507	TAPBP	690.928	-0.609145	0.1771	-3.43955	0.00058268	0.0206832
ENSSSCG00000025023	PGGHG	335.329	-0.604945	0.170831	-3.54119	0.000398322	0.0158809
ENSSSCG00000011415	MAPKAPK3	649.287	-0.604	0.168871	-3.5767	0.000347959	0.0145035
ENSSSCG00000033410	FAM212A	214.014	-0.603499	0.209892	-2.87529	0.0040366	0.082105
ENSSSCG00000024444	DDX59	149.683	-0.601739	0.209499	-2.87228	0.00407523	0.0825613
ENSSSCG00000022692	RINL	413.288	-0.600403	0.198275	-3.02813	0.00246069	0.0588641
ENSSSCG00000006736	CD2	3227.17	-0.598032	0.195213	-3.06349	0.00218771	0.0537357
ENSSSCG00000006325	MGST3	211.155	-0.59303	0.208158	-2.84894	0.00438647	0.0860404
ENSSSCG00000010438	ATAD1	2838.48	-0.592878	0.168482	-3.51894	0.000433267	0.0166121
ENSSSCG00000031462	ZNRF1	236.101	-0.590846	0.178209	-3.31546	0.000914927	0.0287653
ENSSSCG00000007811	LAT	669.459	-0.582569	0.128375	-4.53803	5.6781e-06	0.0006647
ENSSSCG00000024389	SIGIRR	435.226	-0.580201	0.20156	-2.87855	0.00399513	0.0818667
ENSSSCG00000022237	SUSD3	755.529	-0.5769	0.161099	-3.58103	0.000342247	0.0143744
ENSSSCG00000023306	ELMO2	1519.87	-0.576398	0.180095	-3.20052	0.00137182	0.0381199
ENSSSCG00000000843	TXNRD1	624.087	-0.575327	0.138624	-4.15026	3.32094e-05	0.00257349
ENSSSCG00000013045	OTUB1	175.839	-0.573227	0.177828	-3.22349	0.00126637	0.0361015
ENSSSCG00000012055	MORC3	4692.81	-0.567423	0.162091	-3.50064	0.000464143	0.0173722
ENSSSCG00000001516	BAK1	552.82	-0.567249	0.139565	-4.06441	4.81535e-05	0.00331176
ENSSSCG00000006625	RFX5	700.48	-0.563438	0.142021	-3.96729	7.2694e-05	0.00434781
ENSSSCG00000011000	DNAJA1	2490.47	-0.563105	0.174613	-3.22488	0.00126027	0.0360208
ENSSSCG00000028755	EIPR1	180.331	-0.558311	0.199372	-2.80034	0.00510488	0.0926792
ENSSSCG00000030888	FADD	178.88	-0.554796	0.189071	-2.93433	0.00334269	0.0724073
ENSSSCG00000011106	CREM	350.724	-0.552998	0.179364	-3.08311	0.00204849	0.0515825
ENSSSCG00000034858	RAP1GAP2	1497.8	-0.550815	0.198754	-2.77133	0.00558272	0.0988293
ENSSSCG00000013888	JAK3	2313.08	-0.549162	0.136892	-4.01164	6.02995e-05	0.00385776
ENSSSCG00000004044	IGF2R	1591.49	-0.548208	0.164031	-3.34209	0.000831495	0.0267537
ENSSSCG00000029005	KPNA2	574.809	-0.544822	0.187355	-2.90796	0.00363791	0.0766245
ENSSSCG00000001898	ULK3	484.568	-0.542379	0.186537	-2.90763	0.00364182	0.0766245
ENSSSCG00000029030	SMCHD1	8052.59	-0.540443	0.174477	-3.0975	0.00195159	0.050059
ENSSSCG00000011131	PRKCQ	1572.91	-0.538466	0.138678	-3.88286	0.000103236	0.00570861
ENSSSCG00000015720	BIN1	732.858	-0.537556	0.189838	-2.83165	0.00463086	0.0894
ENSSSCG00000007206	RBCK1	698.19	-0.535352	0.131563	-4.06916	4.71834e-05	0.00326545
ENSSSCG00000003867	TXNDC12	176.697	-0.532826	0.177891	-2.99523	0.00274235	0.0627873
ENSSSCG00000016076	COQ10B	337.091	-0.532256	0.160409	-3.31811	0.000906279	0.028575
ENSSSCG00000007577	AP5Z1	501.985	-0.522544	0.183001	-2.85542	0.00429806	0.0850644
ENSSSCG00000001616	TREML2	664.448	-0.517202	0.152847	-3.38379	0.000714919	0.024058
ENSSSCG00000017403	STAT3	2059.12	-0.515481	0.185095	-2.78495	0.00535359	0.0961027
ENSSSCG00000027127	MAP2K2	575.857	-0.514295	0.166708	-3.085	0.00203554	0.0513962
ENSSSCG00000034151	RNPEP	496.454	-0.51233	0.143821	-3.56227	0.000367666	0.0151528
ENSSSCG00000009916	ACADS	305.465	-0.506449	0.165006	-3.06927	0.00214584	0.0530435
ENSSSCG00000028157	CASP8	788.871	-0.50598	0.183089	-2.76358	0.00571718	0.099842
ENSSSCG00000026018	MFSD1	732.027	-0.505942	0.167203	-3.02592	0.00247881	0.0590407
ENSSSCG00000035618	PGAM5	415.704	-0.504819	0.17465	-2.89046	0.00384677	0.0795674
ENSSSCG00000017058	MED7	270.398	-0.5044	0.173336	-2.90996	0.00361474	0.0764935
ENSSSCG00000017496	MIEN1	238.426	-0.503114	0.180691	-2.78439	0.00536285	0.096112
ENSSSCG00000029375	ZNF205	240.958	-0.500273	0.1809	-2.76546	0.00568419	0.0996327
ENSSSCG00000027287	TMEM189	471.68	-0.498389	0.172263	-2.89319	0.00381348	0.0793262
ENSSSCG00000010605	STN1	388.271	-0.498225	0.151623	-3.28594	0.00101643	0.0311555
ENSSSCG00000001951	PSMA6	1328.11	-0.492954	0.13311	-3.70336	0.000212766	0.0101354
ENSSSCG00000016186	TMBIM1	650.203	-0.492087	0.152095	-3.2354	0.00121474	0.0350839
ENSSSCG00000016438	NUB1	1300.9	-0.491745	0.129313	-3.80275	0.000143101	0.00734588
ENSSSCG00000028512	LDLR	865.503	-0.491001	0.151522	-3.24047	0.00119334	0.034987
ENSSSCG00000021472	POLR2E	524.263	-0.487844	0.137692	-3.543	0.000395604	0.0158299
ENSSSCG00000024144	NDUFS7	208.006	-0.484305	0.169839	-2.85155	0.00435071	0.0856445
ENSSSCG00000016573	IRF5	1312.05	-0.483719	0.172265	-2.80799	0.00498516	0.0919847
ENSSSCG00000017489	PSMD3	411.459	-0.483117	0.174703	-2.76536	0.00568606	0.0996327
ENSSSCG00000006926	GTF2B	450.16	-0.479332	0.170856	-2.80547	0.00502436	0.0923169
ENSSSCG00000004687	B2M	5830.36	-0.478853	0.142803	-3.35325	0.000798673	0.0258488
ENSSSCG00000034795	SCAMP1	343.422	-0.469602	0.167751	-2.7994	0.00511982	0.0926792
ENSSSCG00000017733	C17orf75	676.997	-0.468818	0.152703	-3.07013	0.00213967	0.0530435
ENSSSCG00000001984	KHNYN	1569.01	-0.46541	0.145055	-3.2085	0.00133428	0.03743
ENSSSCG00000017877	ANKFY1	1090.43	-0.464404	0.158164	-2.93622	0.00332236	0.072109
ENSSSCG00000027779	TMEM259	552.033	-0.458768	0.15348	-2.9891	0.00279797	0.0638772
ENSSSCG00000014396	KIAA0141	237.357	-0.455153	0.152593	-2.98279	0.00285633	0.064673
ENSSSCG00000017328	ARHGAP27	950.865	-0.450589	0.145841	-3.08958	0.00200439	0.0510563
ENSSSCG00000032090	PDCD6	419.654	-0.443939	0.152174	-2.9173	0.00353074	0.0750044
ENSSSCG00000040912	SNX6	1727.6	-0.443201	0.154981	-2.8597	0.00424038	0.0842884
ENSSSCG00000039243	CD81	1234.01	-0.428635	0.121799	-3.51919	0.00043287	0.0166121
ENSSSCG00000031249	PTTG1IP	478.903	-0.421483	0.149312	-2.82284	0.00475999	0.090621
ENSSSCG00000017127	C17orf62	333.724	-0.418706	0.151607	-2.76179	0.00574861	0.099902
ENSSSCG00000020686	SDHA	645.315	-0.417285	0.145518	-2.86758	0.00413623	0.0832451
ENSSSCG00000000970	PPP6R2	751.422	-0.415101	0.149241	-2.78142	0.00541223	0.0965254
ENSSSCG00000003395	PIK3CD	1120.89	-0.411787	0.145686	-2.82654	0.00470543	0.0900496
ENSSSCG00000016262	SP140	4050.07	-0.409487	0.105776	-3.87126	0.000108273	0.00595715
ENSSSCG00000031781	PSMB10	524.099	-0.404783	0.140541	-2.88017	0.00397459	0.0817253
ENSSSCG00000038507	RPS29	4834.74	-0.394319	0.123749	-3.18644	0.00144034	0.0397502
ENSSSCG00000006800	CD53	5633.01	-0.393904	0.127583	-3.08743	0.00201893	0.0511895
ENSSSCG00000038867	PPM1K	915.038	-0.392773	0.127322	-3.08487	0.00203642	0.0513962
ENSSSCG00000011407	RASSF1	2034.05	-0.388937	0.134147	-2.89934	0.00373951	0.0782311
ENSSSCG00000005072	PSMA3	845.066	-0.388884	0.136806	-2.8426	0.00447477	0.0873726
ENSSSCG00000010118	HIRA	464.954	-0.385068	0.125849	-3.05975	0.00221522	0.053745
ENSSSCG00000039314	MCL1	12219.8	-0.384382	0.134083	-2.86673	0.00414733	0.0832795
ENSSSCG00000032031	QARS	1368.54	-0.37296	0.130698	-2.8536	0.0043227	0.0852455
ENSSSCG00000028983	TBC1D1	1127.63	-0.357052	0.123927	-2.88115	0.00396232	0.0816506
ENSSSCG00000007133	ACSS1	778.43	-0.355562	0.128655	-2.76368	0.00571539	0.099842
ENSSSCG00000013467	SGTA	582.349	-0.354314	0.124596	-2.8437	0.00445926	0.0873126
ENSSSCG00000003652	AKIRIN1	536.995	-0.343581	0.118633	-2.89618	0.00377741	0.0788741
ENSSSCG00000002962	MAP4K1	918.31	-0.343226	0.12045	-2.84953	0.00437834	0.0860343
ENSSSCG00000010226	JMJD1C	6116.35	0.299474	0.103996	2.87968	0.0039808	0.0817253
ENSSSCG00000011284	NKTR	2863.6	0.31012	0.110314	2.81125	0.00493494	0.091768
ENSSSCG00000025293	HLTF	1351.45	0.322459	0.105488	3.05682	0.00223697	0.0541003
ENSSSCG00000024127	ABI1	1892.97	0.323114	0.109634	2.9472	0.00320664	0.0701508
ENSSSCG00000025606	ATM	3104.17	0.330104	0.096743	3.41218	0.000644462	0.0220924
ENSSSCG00000011243	GOLGA4	1325.39	0.334274	0.115014	2.90637	0.00365645	0.0767855
ENSSSCG00000005015	SOS2	1583.95	0.335454	0.11678	2.87253	0.00407203	0.0825613
ENSSSCG00000030413	PIK3CA	1910.25	0.34274	0.123437	2.77664	0.00549241	0.0977969
ENSSSCG00000006135	CPNE3	1220.83	0.352817	0.123236	2.86293	0.00419743	0.0838268
ENSSSCG00000024201	FAM208A	3589.39	0.371621	0.120986	3.0716	0.00212915	0.0530072
ENSSSCG00000014903	CCDC90B	634.059	0.376388	0.134482	2.79881	0.00512919	0.0926792
ENSSSCG00000004113	STXBP5	1598.27	0.398833	0.121214	3.29031	0.00100077	0.030761
ENSSSCG00000034937	SH3BGRL3	1135.13	0.413812	0.129904	3.18552	0.00144494	0.0397502
ENSSSCG00000010821	EPRS	847.087	0.414603	0.140998	2.94048	0.00327708	0.0714079
ENSSSCG00000025478	MIB1	1973.21	0.421745	0.14715	2.86609	0.00415576	0.0832968
ENSSSCG00000006037	OXR1	1221.38	0.42293	0.129772	3.25902	0.00111799	0.0332348
ENSSSCG00000023761	HNRNPR	1551.67	0.425959	0.139165	3.06083	0.00220728	0.053745
ENSSSCG00000009705	GALNT7	366.709	0.427959	0.153779	2.78295	0.00538678	0.0962572
ENSSSCG00000010473	EXOC6	853.777	0.42945	0.133973	3.2055	0.00134829	0.0375611
ENSSSCG00000030682	TMEM57	923.636	0.429559	0.140404	3.05946	0.0022174	0.053745
ENSSSCG00000015499	RABGAP1L	2844.33	0.437753	0.132267	3.30961	0.000934268	0.0292313
ENSSSCG00000011033	VIM	5791.21	0.440641	0.128896	3.41857	0.00062951	0.0217834
ENSSSCG00000012163	RPS6KA3	1795.43	0.440729	0.14783	2.98133	0.00287002	0.0648496
ENSSSCG00000008346	APLF	546.428	0.445341	0.128554	3.46422	0.000531767	0.0193121
ENSSSCG00000014217	FEM1C	776.936	0.449542	0.140202	3.2064	0.00134408	0.0375387
ENSSSCG00000036074	AP1S2	810.267	0.453984	0.143274	3.16863	0.00153158	0.0416347
ENSSSCG00000010495	ALDH18A1	322.761	0.456773	0.162225	2.81568	0.00486744	0.0912481
ENSSSCG00000016164	IKZF2	2515.63	0.457824	0.149129	3.06998	0.00214073	0.0530435
ENSSSCG00000010872	AKT3	843.208	0.457972	0.15268	2.99956	0.00270368	0.0625027
ENSSSCG00000011025	ZEB1	452.892	0.459331	0.16428	2.79602	0.00517365	0.0933269
ENSSSCG00000000927	TMTC3	566.205	0.459341	0.152385	3.01434	0.0025754	0.0604259
ENSSSCG00000022131	KCTD6	262.218	0.461569	0.166427	2.77339	0.0055475	0.0984591
ENSSSCG00000004169	HBS1L	1402.09	0.466239	0.162042	2.87727	0.00401127	0.081941
ENSSSCG00000017277	PECAM1	932.129	0.466463	0.149538	3.11936	0.00181247	0.0476001
ENSSSCG00000034730	PIAS2	953.983	0.467636	0.141863	3.2964	0.000979334	0.0301865
ENSSSCG00000025901	LCLAT1	502.269	0.471045	0.158327	2.97514	0.00292859	0.0656339
ENSSSCG00000007360	CHD6	699.43	0.474914	0.160096	2.96643	0.00301283	0.066841
ENSSSCG00000004979	MYO9A	1385.05	0.477137	0.131963	3.61568	0.000299565	0.013081
ENSSSCG00000016045	PMS1	408.607	0.480972	0.148495	3.23898	0.00119958	0.0350137
ENSSSCG00000001497	ZNF451	417.04	0.486677	0.13273	3.66666	0.000245737	0.011458
ENSSSCG00000024563	CEP83	556.11	0.499344	0.170618	2.92668	0.003426	0.0734888
ENSSSCG00000037977	ALMS1	2507.83	0.50106	0.166089	3.01682	0.00255443	0.0602063
ENSSSCG00000027846	RRP15	712.452	0.502514	0.168706	2.97863	0.00289538	0.065155
ENSSSCG00000013312	HIPK3	2404.6	0.510296	0.120568	4.23245	2.31162e-05	0.00194176
ENSSSCG00000026960	ZNF280D	1491.57	0.5126	0.177274	2.89157	0.0038332	0.0794748
ENSSSCG00000010238	HNRNPH3	437.299	0.513868	0.167628	3.06552	0.00217291	0.0534914
ENSSSCG00000010241	TET1	652.984	0.523692	0.148368	3.52969	0.000416045	0.0162234
ENSSSCG00000005022	NIN	5288.81	0.524445	0.18697	2.80496	0.00503226	0.0923169
ENSSSCG00000012426	ZDHHC15	231.298	0.530691	0.169484	3.13122	0.0017408	0.0463819
ENSSSCG00000009390	SPRYD7	173.455	0.532579	0.185452	2.87179	0.00408155	0.0825613
ENSSSCG00000011980	CLDND1	2833.16	0.539299	0.194782	2.76874	0.00562742	0.0993967
ENSSSCG00000025130	KLF12	615.845	0.542286	0.192562	2.81616	0.00486009	0.0912481
ENSSSCG00000025053	RYBP	653.905	0.543275	0.192918	2.81609	0.0048612	0.0912481
ENSSSCG00000004132	PHACTR2	878.225	0.543358	0.159903	3.39806	0.000678667	0.0229786
ENSSSCG00000004222	NCOA7	2369.55	0.543865	0.153852	3.53499	0.000407793	0.0161156
ENSSSCG00000022155	RBPJ	527.038	0.546682	0.193125	2.83071	0.00464443	0.0895049
ENSSSCG00000014119	SERINC5	419.247	0.548017	0.191964	2.85479	0.00430651	0.0850787
ENSSSCG00000022521	DPY19L3	292.597	0.55404	0.162975	3.39954	0.000674991	0.0229247
ENSSSCG00000037015	SESN3	3105.14	0.561894	0.115338	4.87173	1.10627e-06	0.000172247
ENSSSCG00000010627	PDCD4	1963.93	0.563368	0.171943	3.27648	0.00105111	0.0319515
ENSSSCG00000040731	TMEM65	311.104	0.575655	0.190296	3.02506	0.00248588	0.0590812
ENSSSCG00000032097	DUSP16	315.527	0.578868	0.188416	3.07229	0.00212425	0.0530051
ENSSSCG00000015570	IVNS1ABP	3365.53	0.582576	0.200353	2.90775	0.00364037	0.0766245
ENSSSCG00000008986	SEPT11	926.091	0.583398	0.121869	4.78709	1.69219e-06	0.000232761	SEPT11
ENSSSCG00000022073	ZBTB38	639.456	0.584334	0.165328	3.5344	0.000408706	0.0161156
ENSSSCG00000010151	LYST	12210.8	0.587516	0.204205	2.87709	0.00401365	0.081941
ENSSSCG00000009092	TRPC3	271.203	0.589588	0.183061	3.22073	0.00127867	0.0363006
ENSSSCG00000015753	ANGPT2	505.546	0.591477	0.214197	2.76137	0.00575589	0.099902
ENSSSCG00000010446	STAMBPL1	169.258	0.598121	0.188566	3.17195	0.0015142	0.0414485
ENSSSCG00000002355	ENTPD5	215.914	0.602114	0.202615	2.97171	0.00296146	0.0661013
ENSSSCG00000002930	ZNF260	347.467	0.602175	0.213643	2.8186	0.00482338	0.0911966
ENSSSCG00000038933	PURG	154.35	0.60403	0.195394	3.09135	0.00199249	0.0508709
ENSSSCG00000033185	PPP2R3A	461.872	0.604374	0.179266	3.37138	0.000747914	0.0247893
ENSSSCG00000014283	KIF3A	239.332	0.605318	0.167931	3.60456	0.000312678	0.0135161
ENSSSCG00000040789	GPR52	558.686	0.606605	0.209001	2.90241	0.00370308	0.0776166
ENSSSCG00000021353	TMX4	1206.56	0.608014	0.145295	4.18469	2.85558e-05	0.00229364
ENSSSCG00000016692	TAX1BP1	8400.76	0.608871	0.195708	3.11111	0.00186383	0.0484069
ENSSSCG00000016564	UBE2H	3752.57	0.609573	0.186485	3.26874	0.00108026	0.0324786
ENSSSCG00000012676	MBNL3	196.511	0.611008	0.211318	2.89142	0.00383507	0.0794748
ENSSSCG00000004143	TXLNB	177.691	0.615168	0.202007	3.04527	0.00232469	0.0557318
ENSSSCG00000008540	PPP1CB	1982.8	0.620468	0.172155	3.60412	0.000313213	0.0135161
ENSSSCG00000006155	ZBTB10	345.343	0.628195	0.205743	3.0533	0.0022634	0.0546195
ENSSSCG00000016938	IPO11	777.387	0.633858	0.158799	3.99158	6.56344e-05	0.00409423
ENSSSCG00000028475	KPNA1	2297.37	0.637633	0.159403	4.00013	6.3309e-05	0.00400375
ENSSSCG00000034494	MARS2	103.988	0.644262	0.222598	2.89429	0.0038002	0.0791996
ENSSSCG00000034725	UBE2R2	963.003	0.64632	0.183509	3.522	0.000428296	0.0165367
ENSSSCG00000007504	RBM38	588.009	0.650876	0.219841	2.96067	0.0030697	0.067664
ENSSSCG00000011071	THNSL1	194.127	0.651016	0.169044	3.85116	0.000117562	0.00627987
ENSSSCG00000024392	THEMIS	732.759	0.657628	0.197208	3.33469	0.000853944	0.0272994
ENSSSCG00000001720	SLC25A27	98.7918	0.65916	0.237867	2.77112	0.00558631	0.0988293
ENSSSCG00000035059	MCM10	361.481	0.659739	0.177485	3.71715	0.000201481	0.00976696
ENSSSCG00000037204	ZNF248	270.478	0.66347	0.185489	3.57687	0.000347734	0.0145035
ENSSSCG00000001709	SUPT3H	121.628	0.663745	0.211384	3.13999	0.00168955	0.0451257
ENSSSCG00000009434	RGCC	1297.65	0.663809	0.190195	3.49015	0.000482752	0.0177679
ENSSSCG00000009611	XPO7	6684.6	0.669317	0.158804	4.21474	2.50066e-05	0.00206863
ENSSSCG00000031791	ARF4	2532.57	0.669519	0.152777	4.38233	1.17418e-05	0.00113339
ENSSSCG00000006760	HIPK1	7722.43	0.67278	0.191638	3.51068	0.00044696	0.0169015
ENSSSCG00000011394	RBM6	2353.37	0.678022	0.201573	3.36365	0.000769193	0.0253419
ENSSSCG00000034167	SLC5A3	672.481	0.678539	0.198215	3.42325	0.000618769	0.0215473
ENSSSCG00000023862	MTMR8	1066.82	0.680602	0.217578	3.12808	0.0017595	0.0466542
ENSSSCG00000014316	TGFBI	609.819	0.681289	0.202809	3.35927	0.000781483	0.0255114
ENSSSCG00000012685	FAM122B	388.724	0.689916	0.202384	3.40895	0.000652145	0.0222863
ENSSSCG00000013308	FBXO3	646.291	0.690151	0.21823	3.16249	0.00156425	0.0422923
ENSSSCG00000037647	TFDP2	3359.59	0.69781	0.182295	3.82791	0.000129235	0.00682131
ENSSSCG00000016498	MKRN1	1791.7	0.697845	0.209392	3.33271	0.000860034	0.027352
ENSSSCG00000014406	PRELID2	136.38	0.699838	0.21596	3.24058	0.00119286	0.034987
ENSSSCG00000015036	DIXDC1	381.118	0.716806	0.221923	3.22998	0.001238	0.0356621
ENSSSCG00000022961	CLMP	196.861	0.719269	0.226628	3.17379	0.00150464	0.0412894
ENSSSCG00000008629	ROCK2	606.966	0.723355	0.203658	3.55181	0.000382584	0.0156504
ENSSSCG00000032709	ARL4A	265.273	0.724912	0.182783	3.96598	7.30954e-05	0.00434781
ENSSSCG00000033162	UBAC1	642.849	0.728337	0.215652	3.37738	0.000731796	0.0244021
ENSSSCG00000035615	GSTK1	181.52	0.729503	0.200346	3.64122	0.000271353	0.0122074
ENSSSCG00000035478	RMND5A	2684.81	0.730079	0.16144	4.52229	6.11751e-06	0.000708601
ENSSSCG00000002707	GABARAPL2	7934.5	0.731447	0.243025	3.00976	0.00261451	0.0608763
ENSSSCG00000011750	PLD1	402.418	0.739822	0.252379	2.93139	0.00337445	0.0728088
ENSSSCG00000028327	RHOBTB1	211.814	0.744199	0.259534	2.86744	0.00413805	0.0832451
ENSSSCG00000027410	CBFA2T2	114.28	0.750755	0.249776	3.00572	0.00264956	0.0613805
ENSSSCG00000027820	CD200	79.7708	0.751184	0.265147	2.83309	0.00461005	0.0891546
ENSSSCG00000023728	TECTA	455.842	0.752211	0.227366	3.30838	0.00093839	0.0292523
ENSSSCG00000023971	H3F3A	9296.77	0.754023	0.202505	3.72348	0.000196492	0.00960975
ENSSSCG00000000926	CEP290	334.845	0.755599	0.192904	3.91698	8.9666e-05	0.005086
ENSSSCG00000011972	FILIP1L	264.101	0.756945	0.202304	3.74162	0.00018284	0.00898202
ENSSSCG00000009229	ARHGAP24	325.533	0.768642	0.235475	3.26422	0.00109768	0.032823
ENSSSCG00000005110	SYNE2	809.268	0.778431	0.281722	2.76312	0.00572522	0.099842
ENSSSCG00000035357	BCL2L1	537.46	0.787891	0.269067	2.92823	0.003409	0.0732669
ENSSSCG00000027877	TLR10	316.445	0.790968	0.280487	2.81998	0.00480262	0.0909605
ENSSSCG00000002629	FBXO9	2380.2	0.792712	0.247082	3.20829	0.00133526	0.03743
ENSSSCG00000004148	CCDC28A	278.039	0.79424	0.240467	3.30291	0.000956881	0.0296606
ENSSSCG00000015907	GALNT3	112.805	0.794634	0.265999	2.98735	0.00281404	0.0639786
ENSSSCG00000031073	BABAM1	1086.47	0.795122	0.227977	3.48773	0.000487133	0.0178087
ENSSSCG00000004387	FOXO3	1783.11	0.799609	0.2651	3.01625	0.00255922	0.0602063
ENSSSCG00000004714	EPB42	1334.31	0.804833	0.285366	2.82036	0.004797	0.0909605
ENSSSCG00000011713	P2RY12	277.479	0.809246	0.22902	3.53352	0.000410065	0.0161156
ENSSSCG00000002410	CEP128	587.921	0.821414	0.263858	3.11309	0.00185138	0.048391
ENSSSCG00000003761	ADGRL2	194.739	0.823475	0.294705	2.79424	0.0052022	0.0935375
ENSSSCG00000008772	RELL1	174.983	0.838308	0.227077	3.69173	0.000222737	0.0105193
ENSSSCG00000029608	SEC62	3439.62	0.844107	0.191986	4.3967	1.09907e-05	0.00110414
ENSSSCG00000000171	CKAP4	134.738	0.846287	0.24248	3.49013	0.000482789	0.0177679
ENSSSCG00000004275	FAM135A	804.706	0.875189	0.291864	2.99862	0.00271203	0.0625643
ENSSSCG00000024384	DCAF12	1212.64	0.875625	0.263555	3.32236	0.000892581	0.0283054
ENSSSCG00000015523	RALGPS2	1967.49	0.880725	0.313998	2.80487	0.00503364	0.0923169
ENSSSCG00000014838	PGM2L1	1295.66	0.883505	0.136761	6.4602	1.04565e-10	7.19143e-08
ENSSSCG00000024881	TCP11L2	4952.06	0.889455	0.138995	6.39917	1.56229e-10	1.01126e-07
ENSSSCG00000027072	ATPIF1	12385.1	0.891214	0.291254	3.05992	0.00221396	0.053745
ENSSSCG00000031847	RBM28	73.0219	0.901564	0.282041	3.19657	0.00139071	0.0385474
ENSSSCG00000010800	B3GALT2	60.1432	0.907759	0.320967	2.8282	0.00468105	0.0899976
ENSSSCG00000009613	DMTN	1608.04	0.90884	0.191089	4.75612	1.97352e-06	0.000261646
ENSSSCG00000005186	TTC39B	224.645	0.914704	0.187793	4.87082	1.11137e-06	0.000172247
ENSSSCG00000029811	PLCL2	5595.04	0.927645	0.250144	3.70845	0.000208532	0.00998092
ENSSSCG00000015413	FGL2	2460.41	0.93938	0.235475	3.9893	6.62683e-05	0.00409672
ENSSSCG00000037577	CHAC2	311.764	0.94759	0.210876	4.49358	7.00352e-06	0.000802778
ENSSSCG00000013787	ADGRE3	631.626	0.951506	0.293929	3.2372	0.0012071	0.0350472
ENSSSCG00000031114	SLFN14	2119.84	0.956093	0.152134	6.28454	3.28827e-10	1.90443e-07
ENSSSCG00000004195	ARG1	8065.17	0.964029	0.285767	3.37348	0.000742242	0.0246756
ENSSSCG00000034733	CMAS	2135.26	0.966598	0.174759	5.53104	3.18338e-08	9.46755e-06
ENSSSCG00000037398	NTAN1	2611.42	0.984222	0.192724	5.10691	3.27476e-07	6.92989e-05
ENSSSCG00000004436	COL10A1	68.1815	0.986373	0.280542	3.51596	0.000438174	0.0166946
ENSSSCG00000011296	ANO10	424.757	0.995099	0.350306	2.84066	0.00450202	0.0876431
ENSSSCG00000030167	SLC25A39	2065.03	1.00571	0.306868	3.27733	0.00104792	0.0319427
ENSSSCG00000001234	TRIM10	135.888	1.00586	0.245949	4.08973	4.31873e-05	0.00308593
ENSSSCG00000001691	RSPH9	42.9632	1.00759	0.311387	3.23582	0.00121295	0.0350839
ENSSSCG00000026791	RHCE	447.634	1.01624	0.177597	5.72218	1.05166e-08	4.13303e-06
ENSSSCG00000005762	KCNT1	46.3329	1.01947	0.344394	2.96019	0.00307452	0.067664
ENSSSCG00000008090	IL1A	59.6894	1.02439	0.383922	2.66822	0.00762549	0.0119702
ENSSSCG00000016104	TRAK2	2719.67	1.02669	0.260923	3.93486	8.32459e-05	0.00487254
ENSSSCG00000004875	CYB5A	1100.97	1.03184	0.190277	5.42283	5.86627e-08	1.61381e-05
ENSSSCG00000025414	PYY	872.32	1.03546	0.243174	4.25811	2.06167e-05	0.00182956
ENSSSCG00000032787	ALAD	158.927	1.04225	0.302914	3.44075	0.000580094	0.0206581
ENSSSCG00000030246	FCRLA	141.955	1.04535	0.290999	3.59227	0.000327815	0.0139277
ENSSSCG00000016346	MAD2L1BP	416.23	1.06172	0.266939	3.97741	6.96708e-05	0.00425921
ENSSSCG00000013736	PRDX2	3639.95	1.06182	0.21786	4.87384	1.09448e-06	0.000172247
ENSSSCG00000013419	R3HDM4	3061.38	1.07731	0.163151	6.60316	4.02495e-11	3.40696e-08
ENSSSCG00000009910	RNF10	4672.42	1.08178	0.316751	3.41523	0.000637272	0.0219829
ENSSSCG00000017358	SLC4A1	689.382	1.08466	0.214802	5.04957	4.42805e-07	8.61659e-05
ENSSSCG00000037608	LRRC70	278.279	1.09246	0.278666	3.92033	8.8428e-05	0.00506803
ENSSSCG00000003684	MTCL1	59.4825	1.09715	0.287603	3.81479	0.000136301	0.0070748
ENSSSCG00000022649	SLC7A11	502.736	1.10132	0.323626	3.40306	0.000666359	0.0227016
ENSSSCG00000014965	ENDOD1	826.198	1.10424	0.160433	6.88292	5.86394e-12	8.06586e-09
ENSSSCG00000005601	HSPA5	1670.42	1.11678	0.216527	0.539336	0.589655	0.0398036
ENSSSCG00000034771	CCNDBP1	3189.27	1.12099	0.264376	4.24013	2.23394e-05	0.00189292
ENSSSCG00000021803	RANBP10	1625.88	1.1221	0.272341	4.1202	3.78541e-05	0.00283365
ENSSSCG00000037360	CST3	536.216	1.12682	0.374085	3.01221	0.00259354	0.060593
ENSSSCG00000014249	MARCH3	169.714	1.12703	0.363457	3.10087	0.00192952	0.0496085	MARCH3
ENSSSCG00000000567	SOX5	271.422	1.13085	0.257283	4.39536	1.10592e-05	0.00110414
ENSSSCG00000010340	FAM213A	2989.88	1.13338	0.231951	4.8863	1.0275e-06	0.000166273
ENSSSCG00000015522	ANGPTL1	403.322	1.13535	0.330375	3.43656	0.000589155	0.0208459
ENSSSCG00000004520	MAPK4	39.5635	1.1372	0.405036	2.80765	0.00499045	0.0919847
ENSSSCG00000026478	PADI2	158.16	1.14803	0.317618	3.61448	0.000300945	0.0130893
ENSSSCG00000008012	HAGH	628.995	1.14995	0.263619	4.36216	1.28786e-05	0.00121401
ENSSSCG00000000443	GLI1	44.3338	1.15791	0.40425	2.86435	0.0041786	0.0836023
ENSSSCG00000016031	CALCRL	677.22	1.15835	0.205176	5.64565	1.64558e-08	6.03598e-06
ENSSSCG00000005671	CRAT	1763.52	1.16484	0.194712	5.98236	2.19924e-09	1.10002e-06
ENSSSCG00000027312	PTCH1	47.3728	1.16499	0.357123	3.26215	0.00110572	0.0329738
ENSSSCG00000031706	MICALCL	42.2134	1.16529	0.3492	3.33702	0.000846821	0.0271674
ENSSSCG00000001755	HYKK	43.7335	1.18699	0.423438	2.80322	0.00505953	0.0924835
ENSSSCG00000002277	SPTB	253.756	1.20797	0.338433	3.56931	0.000357925	0.0148627
ENSSSCG00000002535	HSP90AA1	2976.97	1.23179	0.212126	1.09271	0.274519	0.0437518
ENSSSCG00000003586	EPB41	45742.3	1.23388	0.220826	5.58755	2.30291e-08	7.9155e-06
ENSSSCG00000022128	MXI1	2904.92	1.23692	0.257116	4.81074	1.50374e-06	0.000212143
ENSSSCG00000008833	SGCB	35.7158	1.23911	0.417986	2.96447	0.00303206	0.0669976
ENSSSCG00000020736	ADD2	99.3635	1.24361	0.317733	3.914	9.07788e-05	0.00512272
ENSSSCG00000040770	CA1	322.567	1.25092	0.321802	3.88723	0.000101394	0.00563506
ENSSSCG00000005371	HEMGN	2179.09	1.26508	0.3077	4.11141	3.93255e-05	0.00290428
ENSSSCG00000038804	HBQ1	67.3204	1.26575	0.397283	3.18602	0.00144243	0.0397502
ENSSSCG00000029518	RIOK3	10466.3	1.26593	0.256331	4.93867	7.86557e-07	0.000138848
ENSSSCG00000040066	TRIM58	637.684	1.26651	0.217906	5.81218	6.16638e-09	2.71419e-06
ENSSSCG00000012347	ALAS2	87306.9	1.26789	0.244097	5.19419	2.0561e-07	4.61741e-05
ENSSSCG00000000642	KLRD1	70.2178	1.29624	0.417356	3.10584	0.00189742	0.0490124
ENSSSCG00000035983	TPPP3	64.4965	1.31132	0.358561	3.65717	0.000255016	0.0117907
ENSSSCG00000004541	FECH	4766.7	1.34207	0.27882	4.81339	1.48391e-06	0.000212064
ENSSSCG00000000588	PLEKHA5	29.4273	1.38426	0.474242	2.91889	0.00351277	0.0749118
ENSSSCG00000004663	SEMA6D	242.982	1.4459	0.41126	3.51579	0.000438453	0.0166946
ENSSSCG00000009314	FLT3	40.3593	1.45185	0.442403	3.28173	0.00103172	0.0315364
ENSSSCG00000037099	ANKLE1	103.811	1.46305	0.272822	5.36265	8.2009e-08	2.20104e-05
ENSSSCG00000000660	A2M	327.486	1.49927	0.266127	5.63364	1.76442e-08	6.26312e-06
ENSSSCG00000029901	UBE2O	3860.66	1.52496	0.275448	5.53631	3.08912e-08	9.4424e-06
ENSSSCG00000022993	TBC1D8B	257.046	1.52531	0.462385	3.2988	0.000971	0.0300137
ENSSSCG00000021443	SGK1	3035.93	1.53285	0.352752	4.34541	1.39019e-05	0.0012748
ENSSSCG00000031271	STRADB	9214.85	1.54437	0.267171	5.78045	7.4502e-09	3.15316e-06
ENSSSCG00000014275	SLC22A4	94.9202	1.54884	0.444024	3.48819	0.000486308	0.0178087
ENSSSCG00000015056	REXO2	1509.67	1.56801	0.369823	4.23989	2.23627e-05	0.00189292
ENSSSCG00000006140	CA2	1627.76	1.59943	0.569609	2.80794	0.00498599	0.0919847
ENSSSCG00000002792	HSF4	89.965	1.67041	0.417479	-1.60586	0.108304	0.0474674
ENSSSCG00000010399	NCOA4	29239.4	1.71402	0.271568	6.31158	2.76205e-10	1.68853e-07
ENSSSCG00000005224	GLIS3	94.0968	1.75259	0.467698	3.74727	0.000178767	0.00886102
ENSSSCG00000017257	ABCA9	70.7949	1.75499	0.443867	3.95386	7.68989e-05	0.00454944
ENSSSCG00000015287	TMCC2	1510.54	1.76168	0.241631	7.29078	3.08162e-13	6.06379e-10
ENSSSCG00000006729	FAM46C	23895.1	1.80569	0.268354	6.72875	1.71124e-11	2.09227e-08
ENSSSCG00000016843	C5orf42	100.463	1.93675	0.616691	3.14055	0.00168633	0.0451257
ENSSSCG00000030655	MAMDC2	66.5959	2.15581	0.439313	4.90722	9.23747e-07	0.000156383
ENSSSCG00000015037	IL18	247.254	2.27662	0.701095	3.24723	0.00116533	0.0344711
ENSSSCG00000012257	MAOA	76.0291	2.42974	0.684388	3.55024	0.000384887	0.0156863
ENSSSCG00000012551	RNF128	75.1928	2.44807	0.641479	3.81629	0.000135472	0.00706507
ENSSSCG00000017256	ABCA6	54.9123	2.48388	0.494965	5.0183	5.213e-07	9.89031e-05
ENSSSCG00000018003	MYH4	393.717	3.77835	1.3293	2.84235	0.0044782	0.0873726
ENSSSCG00000039615	HIST2H2AA4	96.0019	4.61486	1.26751	3.64089	0.000271697	0.0122074
								SEPT1
								MARCH5
								MARCH2
								SEPT2
								MARCH8
								SEPT5
								MARCH1
								SEPT8
								SEPT7
								MARCH9
								MARCH7
								MARCH1
								MARCH6
								SEPT3
								SEPT6
								SEPT4
								MARCH2
								MARCH4
								MARCH10
								SEPT10
								SEPT12

## Sheet: DEG_Male
Ensembl	Gene_Symbol	baseMean	log2FoldChange	lfcSE	stat	pvalue	padj
ENSSSCG00000002033	CEBPE	49.028	-2.32775	0.874194	-2.66274	0.00775079	0.0934686
ENSSSCG00000019138	ssc-mir-142	82.5377	-2.2518	0.534331	-4.21425	2.50608e-05	0.00367692
ENSSSCG00000023378	ZNF316	60.5313	-2.17924	0.515831	-4.22472	2.39236e-05	0.00366711
ENSSSCG00000033736	HIST2H2BE	51.8929	-2.02364	0.731687	-2.76571	0.00567982	0.0803675
ENSSSCG00000025582	PXDC1	48.1101	-1.94494	0.582721	-3.33769	0.000844793	0.0295192
ENSSSCG00000029034	COX4I1	378.365	-1.93887	0.534077	-3.63031	0.000283076	0.0166268
ENSSSCG00000027053	PACSIN1	63.9246	-1.78621	0.523871	-3.40963	0.000650509	0.0259112
ENSSSCG00000035911	P2RY8	36.0637	-1.75744	0.505269	-3.47823	0.000504735	0.0225716
ENSSSCG00000032106	SURF6	100.336	-1.72095	0.525461	-3.27513	0.00105613	0.0329964
ENSSSCG00000010787	SCART1	21.4461	-1.71756	0.627327	-2.7379	0.0061833	0.0840653
ENSSSCG00000037898	CXXC5	35.3577	-1.7149	0.441407	-3.88507	0.000102301	0.00875196
ENSSSCG00000028460	S1PR5	98.0181	-1.69477	0.501852	-3.37703	0.000732741	0.0271183
ENSSSCG00000031274	F12	85.2545	-1.69221	0.594493	-2.84647	0.00442064	0.0720858
ENSSSCG00000002459	GON7	32.3633	-1.6807	0.476576	-3.5266	0.000420925	0.0204274
ENSSSCG00000040465	KLRK1	925.252	-1.6408	0.425261	-3.85834	0.000114162	0.00929514
ENSSSCG00000032986	AKAP17A	886.123	-1.63355	0.501774	-3.25555	0.00113172	0.0341227
ENSSSCG00000003219	FAM71E1	30.6809	-1.6319	0.593044	-2.75173	0.00592815	0.0823928
ENSSSCG00000032464	PURB	50.0941	-1.61211	0.531884	-3.03094	0.00243794	0.0529636
ENSSSCG00000026478	PADI2	139.976	-1.60736	0.560178	-2.86938	0.00411277	0.0697052
ENSSSCG00000035152	TEF	22.4279	-1.58717	0.594886	-2.66803	0.00762971	0.0926712
ENSSSCG00000038459	SURF2	22.0236	-1.57939	0.536197	-2.94555	0.00322386	0.0618876
ENSSSCG00000029901	UBE2O	4041.02	-1.55001	0.442069	-3.50627	0.000454431	0.0209571
ENSSSCG00000036892	GPR132	523.439	-1.52908	0.427695	-3.57517	0.000350007	0.0188684
ENSSSCG00000032655	ALYREF	90.0712	-1.50403	0.348251	-4.3188	1.56878e-05	0.0030117
ENSSSCG00000000642	KLRD1	68.1323	-1.49991	0.514655	-2.91439	0.00356382	0.0646305
ENSSSCG00000040666	C19orf60	150.208	-1.47818	0.337656	-4.37777	1.19898e-05	0.00270025
ENSSSCG00000018065	ND1	627.028	-1.47656	0.318156	-4.641	3.46721e-06	0.00146192
ENSSSCG00000038164	RAI1	61.1095	-1.46316	0.481001	-3.04192	0.00235078	0.0519724
ENSSSCG00000005743	VAV2	264.977	-1.43949	0.470874	-3.05705	0.00223529	0.0507847
ENSSSCG00000028696	FEN1	32.811	-1.43816	0.498447	-2.88529	0.00391053	0.0677243
ENSSSCG00000018080	ATP8	44.2514	-1.43106	0.478897	-2.98824	0.00280589	0.057213
ENSSSCG00000022774	NOP53	686.913	-1.38422	0.371659	-3.72443	0.000195754	0.0131311
ENSSSCG00000013936	NDUFA13	187.043	-1.3801	0.420331	-3.28335	0.00102581	0.0329964
ENSSSCG00000025715	SNORD15	190.041	-1.36745	0.34599	-3.95227	7.7413e-05	0.00719636
ENSSSCG00000017584	PPP1R9B	742.935	-1.35781	0.424114	-3.20153	0.00136702	0.0374455
ENSSSCG00000013753	IER2	304.89	-1.35235	0.428709	-3.15446	0.00160795	0.0417219
ENSSSCG00000018229	SNORD74	24.7635	-1.34119	0.445771	-3.00869	0.0026238	0.0552447
ENSSSCG00000037025	PLVAP	268.69	-1.33949	0.357807	-3.74361	0.000181399	0.0123136
ENSSSCG00000026636	ZBTB4	89.0247	-1.33167	0.388045	-3.43174	0.000599719	0.0251074
ENSSSCG00000040579	ZNF683	599.407	-1.32762	0.453473	-2.92766	0.00341525	0.0636973
ENSSSCG00000017282	SCN4A	92.7472	-1.32636	0.49007	-2.70647	0.00680024	0.0883208
ENSSSCG00000037197	BAG5	61.4605	-1.32614	0.470982	-2.81569	0.00486731	0.074528
ENSSSCG00000006828	ATXN7L2	123.339	-1.32563	0.477131	-2.77833	0.00546394	0.0782855
ENSSSCG00000021418	LSS	503.445	-1.32409	0.434134	-3.04995	0.00228878	0.051402
ENSSSCG00000039931	MIAT_exon5_2	44.0125	-1.30656	0.486286	-2.68681	0.00721372	0.090313
ENSSSCG00000032698	TPPP	74.1862	-1.30316	0.477191	-2.73089	0.00631633	0.0849324
ENSSSCG00000003566	NUDC	86.5163	-1.29617	0.46023	-2.81636	0.0048571	0.074528
ENSSSCG00000014450	TCOF1	362.907	-1.2945	0.449898	-2.87733	0.00401058	0.0689212
ENSSSCG00000031487	LSP1	1257.39	-1.28031	0.417328	-3.06788	0.00215584	0.0496562
ENSSSCG00000038766	MAD1L1	150.344	-1.27435	0.42565	-2.99388	0.00275454	0.0564201
ENSSSCG00000034716	CCDC137	117.39	-1.27353	0.451797	-2.81881	0.00482015	0.0744173
ENSSSCG00000002719	EXOSC6	38.0329	-1.26547	0.404483	-3.12862	0.0017563	0.0445911
ENSSSCG00000005880	C8orf33	72.2706	-1.26403	0.301556	-4.1917	2.76876e-05	0.00379532
ENSSSCG00000012843	PIDD1	31.3185	-1.26351	0.467765	-2.70117	0.00690956	0.0889435
ENSSSCG00000038447	SCARNA7	5643.35	-1.26266	0.388292	-3.25183	0.00114665	0.0343755
ENSSSCG00000007803	TUFM	132.128	-1.2593	0.371282	-3.39176	0.000694454	0.0267932
ENSSSCG00000007995	MCRIP2	29.1976	-1.25917	0.455706	-2.76311	0.0057253	0.0805637
ENSSSCG00000010085	SDF2L1	29.0251	-1.25612	0.469421	-2.67589	0.00745315	0.0918336
ENSSSCG00000017867	EMC6	53.3633	-1.25044	0.413109	-3.02689	0.00247083	0.0533284
ENSSSCG00000037559	ACOT11	122.814	-1.24896	0.393465	-3.17427	0.00150214	0.0401859
ENSSSCG00000039575	PALM	74.2411	-1.24746	0.465923	-2.6774	0.00741963	0.0917454
ENSSSCG00000017517	TBX21	879.192	-1.24673	0.44444	-2.80517	0.00502904	0.0752222
ENSSSCG00000018084	ND3	78.6498	-1.24175	0.374897	-3.31224	0.000925506	0.0308659
ENSSSCG00000005759	MRPS2	97.2935	-1.24144	0.456826	-2.71754	0.00657689	0.0871242
ENSSSCG00000025955	SSBP4	239.599	-1.23643	0.384223	-3.21801	0.00129084	0.036722
ENSSSCG00000012790	ARHGAP4	755.897	-1.22257	0.368312	-3.31939	0.000902149	0.0304308
ENSSSCG00000021560	UBE2I	199.302	-1.22117	0.311016	-3.92638	8.62348e-05	0.00767933
ENSSSCG00000035123	COMMD5	49.0318	-1.21554	0.425179	-2.85889	0.0042513	0.0708911
ENSSSCG00000002554	PLD4	260.425	-1.21229	0.436141	-2.77959	0.0054427	0.078076
ENSSSCG00000003329	ACAP3	75.2064	-1.20983	0.364895	-3.31556	0.000914592	0.0305883
ENSSSCG00000021748	PRR5	188.867	-1.20057	0.402502	-2.98277	0.00285653	0.0575498
ENSSSCG00000000895	SNRPF	46.2728	-1.19881	0.399475	-3.00097	0.00269123	0.0557415
ENSSSCG00000022757	TIMM13	111.558	-1.19296	0.363599	-3.28098	0.00103448	0.0329964
ENSSSCG00000036876	THAP3	145.894	-1.18497	0.391064	-3.03013	0.0024445	0.0529636
ENSSSCG00000013419	R3HDM4	3220.29	-1.18443	0.285746	-4.14505	3.39739e-05	0.00440765
ENSSSCG00000006578	S100A4	458.767	-1.17456	0.347784	-3.37727	0.000732098	0.0271183
ENSSSCG00000004058	EZR	2624.12	-1.17351	0.284128	-4.13021	3.62426e-05	0.00446916
ENSSSCG00000023377	EMP3	413.645	-1.17274	0.329786	-3.55606	0.000376458	0.0189022
ENSSSCG00000025116	TONSL	234.135	-1.17236	0.360808	-3.24926	0.00115706	0.0343755
ENSSSCG00000008012	HAGH	658.196	-1.16345	0.343155	-3.39046	0.000697751	0.0268327
ENSSSCG00000040859	LLGL1	137.562	-1.15756	0.41826	-2.76755	0.00564796	0.0800478
ENSSSCG00000006902	GFI1	183.184	-1.15631	0.412248	-2.80488	0.00503351	0.0752222
ENSSSCG00000012965	DRAP1	129.213	-1.13936	0.418698	-2.72119	0.00650466	0.0868644
ENSSSCG00000003332	SDF4	326.116	-1.13873	0.407286	-2.79589	0.00517569	0.0762848
ENSSSCG00000029391	PLSCR3	87.2853	-1.13635	0.309937	-3.66639	0.000246003	0.0152058
ENSSSCG00000001405	LTB	874.904	-1.12767	0.358692	-3.14384	0.00166749	0.0430365
ENSSSCG00000002410	CEP128	558.537	-1.12184	0.413538	-2.71279	0.00667196	0.0877003
ENSSSCG00000002918	HCST	70.9455	-1.11894	0.364675	-3.06832	0.00215268	0.0496562
ENSSSCG00000005671	CRAT	1948.66	-1.10938	0.359837	-3.083	0.00204926	0.0485348
ENSSSCG00000002645	GALNS	188.856	-1.10753	0.360309	-3.07382	0.00211338	0.0493281
ENSSSCG00000013478	DOHH	54.0322	-1.10542	0.384841	-2.87242	0.00407345	0.0694362
ENSSSCG00000035836	DDT	71.6499	-1.10204	0.408756	-2.69608	0.00701618	0.0891637
ENSSSCG00000039424	MCRIP1	167.73	-1.09798	0.377568	-2.90802	0.00363725	0.0653147
ENSSSCG00000008729	LYAR	48.1497	-1.09203	0.366447	-2.98006	0.00288191	0.057588
ENSSSCG00000027946	MVP	698.969	-1.08968	0.382029	-2.85236	0.00433962	0.0716396
ENSSSCG00000008681	NELFA	169.586	-1.08589	0.410034	-2.6483	0.00808973	0.0958909
ENSSSCG00000005704	EXOSC2	136.488	-1.08478	0.362372	-2.99356	0.00275745	0.0564201
ENSSSCG00000012842	RPLP2	2129.79	-1.08257	0.262599	-4.12252	3.7475e-05	0.00456113
ENSSSCG00000013448	MKNK2	474.036	-1.08167	0.284818	-3.79776	0.000146008	0.0109744
ENSSSCG00000031302	CTBP1	504.68	-1.07892	0.399837	-2.6984	0.00696733	0.0891637
ENSSSCG00000008710	JAKMIP1	189.406	-1.07737	0.403578	-2.66955	0.00759528	0.0925235
ENSSSCG00000023903	ATP5I	148.476	-1.07442	0.319118	-3.36684	0.000760339	0.0280518
ENSSSCG00000035795	SUMO3	124.664	-1.06541	0.36214	-2.94197	0.00326132	0.0621479
ENSSSCG00000012874	ORAOV1	180.131	-1.06211	0.377034	-2.81702	0.00484721	0.074528
ENSSSCG00000007962	SNRNP25	83.0129	-1.05769	0.343511	-3.07905	0.00207663	0.0489258
ENSSSCG00000013107	PRPF19	326.68	-1.05704	0.359448	-2.94073	0.00327442	0.0621479
ENSSSCG00000014375	HARS	146.647	-1.05014	0.324268	-3.23851	0.00120156	0.0353127
ENSSSCG00000032731	NDST1	106.046	-1.04913	0.366119	-2.86553	0.0041631	0.0701136
ENSSSCG00000033374	MRPL20	132.992	-1.04744	0.34828	-3.00745	0.00263449	0.0552447
ENSSSCG00000004002	RPS5	1699.88	-1.04251	0.244372	-4.26608	1.98941e-05	0.00332452
ENSSSCG00000034101	D2HGDH	163.211	-1.03802	0.313679	-3.30919	0.000935656	0.0311165
ENSSSCG00000007268	E2F1	59.6364	-1.0349	0.365091	-2.83464	0.00458775	0.0729959
ENSSSCG00000032505	ING5	265.684	-1.0282	0.303497	-3.38785	0.000704431	0.0269143
ENSSSCG00000024162	IMPA2	100.801	-1.02092	0.303895	-3.35945	0.000780967	0.0286338
ENSSSCG00000017160	CBX4	356.12	-1.01619	0.310643	-3.27125	0.00107073	0.0331451
ENSSSCG00000035967	ZC3H18	250.766	-1.01502	0.362016	-2.8038	0.0050504	0.0753792
ENSSSCG00000039659	TIMM10	84.5394	-1.00945	0.378177	-2.66926	0.00760188	0.0925235
ENSSSCG00000012988	EHBP1L1	448.395	-1.00692	0.273335	-3.68381	0.000229775	0.0145065
ENSSSCG00000001457	SLA-DQB1	856.327	-1.00312	0.317837	-3.15608	0.00159907	0.0415829
ENSSSCG00000000965	NCAPH2	99.1254	-1.00138	0.312556	-3.20385	0.00135604	0.0374051
ENSSSCG00000016742	MYO1G	2157.46	-1.00052	0.2784	-3.59381	0.000325872	0.0181474
ENSSSCG00000040575	ISG15	797.007	-0.993112	0.36643	-2.71024	0.0067235	0.0880994
ENSSSCG00000005855	EXD3	58.3829	-0.986943	0.335787	-2.93919	0.00329068	0.0622592
ENSSSCG00000037364	CD7	290.855	-0.980802	0.369376	-2.65529	0.00792395	0.0947414
ENSSSCG00000008051	ABCA3	141.904	-0.98008	0.364162	-2.69133	0.00711685	0.0898626
ENSSSCG00000015720	BIN1	663.647	-0.979421	0.275645	-3.5532	0.000380576	0.0189582
ENSSSCG00000034131	TXNDC5	195.196	-0.979419	0.372586	-2.62871	0.00857105	0.0994007
ENSSSCG00000025488	MCM3	226.037	-0.976898	0.342946	-2.84855	0.00439192	0.0717631
ENSSSCG00000022317	SLC38A10	509.574	-0.971363	0.329487	-2.94811	0.00319728	0.061532
ENSSSCG00000039551	RNF126	117.606	-0.966167	0.313798	-3.07895	0.00207734	0.0489258
ENSSSCG00000018069	ND2	281.962	-0.963556	0.313375	-3.07477	0.00210666	0.0493281
ENSSSCG00000017924	PELP1	218.023	-0.961726	0.333287	-2.88558	0.00390694	0.0677243
ENSSSCG00000029549	SNORD22	398.792	-0.960521	0.361262	-2.65879	0.00784211	0.0939939
ENSSSCG00000040709	CACFD1	95.0567	-0.958929	0.302138	-3.17381	0.0015045	0.0401859
ENSSSCG00000009185	ADH5	333.233	-0.957167	0.291941	-3.27863	0.00104313	0.0329964
ENSSSCG00000038911	KLF2	1323.6	-0.954401	0.33892	-2.81601	0.00486242	0.074528
ENSSSCG00000029944	FASN	661.878	-0.951929	0.25281	-3.7654	0.000166282	0.0120437
ENSSSCG00000028807	SNORA16	40.7572	-0.951725	0.350545	-2.71498	0.00662789	0.0876247
ENSSSCG00000026257	STMN1	745.671	-0.950287	0.221368	-4.2928	1.76435e-05	0.0032046
ENSSSCG00000034058	ARHGDIA	458.663	-0.942672	0.295549	-3.18957	0.00142486	0.0387602
ENSSSCG00000031869	VPS72	163.012	-0.930909	0.289622	-3.21423	0.00130797	0.0368973
ENSSSCG00000039390	EIF3B	632.598	-0.924745	0.290507	-3.18321	0.00145649	0.0392589
ENSSSCG00000007897	SNN	105.185	-0.924554	0.327337	-2.82447	0.00473593	0.0739582
ENSSSCG00000003089	TOMM40	99.4843	-0.924552	0.338967	-2.72756	0.00638051	0.0856003
ENSSSCG00000021355	SOD1	140.108	-0.924206	0.328149	-2.81642	0.00485614	0.074528
ENSSSCG00000003167	FLT3LG	136.633	-0.923067	0.349967	-2.63758	0.00834989	0.0978935
ENSSSCG00000007672	POP7	135.288	-0.922762	0.33409	-2.76202	0.00574454	0.0806731
ENSSSCG00000031710	BRF1	225.652	-0.920713	0.314439	-2.92811	0.00341025	0.0636973
ENSSSCG00000002440	CCDC88C	599.406	-0.918779	0.284112	-3.23386	0.0012213	0.035514
ENSSSCG00000003195	PNKP	869.523	-0.913009	0.337253	-2.70719	0.00678558	0.0882472
ENSSSCG00000013546	DENND1C	292.154	-0.910317	0.34041	-2.67418	0.00749128	0.0921272
ENSSSCG00000008675	LETM1	255.648	-0.90911	0.321764	-2.8254	0.0047222	0.073933
ENSSSCG00000028266	TMUB1	98.7212	-0.908043	0.319603	-2.84116	0.00449492	0.0723018
ENSSSCG00000032828	ANAPC2	167.514	-0.903928	0.324389	-2.78656	0.00532714	0.0771761
ENSSSCG00000013534	MLLT1	175.995	-0.893373	0.284828	-3.13653	0.00170958	0.0436869
ENSSSCG00000032355	LY86	312.26	-0.892643	0.339992	-2.62548	0.00865263	0.0998174
ENSSSCG00000033262	CD74	3006.67	-0.888949	0.295749	-3.00575	0.00264923	0.0553571
ENSSSCG00000036595	ZGPAT	530.371	-0.885462	0.32082	-2.75999	0.00578025	0.0808551
ENSSSCG00000032364	SELENOH	105.796	-0.881356	0.31548	-2.7937	0.00521081	0.0763261
ENSSSCG00000023110	UBXN1	439.497	-0.88056	0.290648	-3.02965	0.00244841	0.0529636
ENSSSCG00000038880	RPL23	4778.75	-0.876037	0.199129	-4.39935	1.08576e-05	0.00267052
ENSSSCG00000039094	PLEC	2221.21	-0.875074	0.313081	-2.79504	0.0051894	0.0763195
ENSSSCG00000022823	MCM5	180.122	-0.864614	0.264364	-3.27055	0.0010734	0.0331451
ENSSSCG00000027528	TMEM107	114.798	-0.863038	0.283196	-3.0475	0.00230756	0.051402
ENSSSCG00000012961	BANF1	230.574	-0.857575	0.267303	-3.20826	0.00133543	0.0371816
ENSSSCG00000015734	IMP4	183.88	-0.852908	0.29983	-2.84464	0.00444621	0.0722957
ENSSSCG00000005933	CHRAC1	181.057	-0.848848	0.246546	-3.44296	0.000575392	0.0246126
ENSSSCG00000013662	PPAN	190.443	-0.848068	0.320594	-2.6453	0.00816182	0.0966484
ENSSSCG00000018082	COX3	10156.1	-0.847227	0.179512	-4.7196	2.36311e-06	0.00116246
ENSSSCG00000038763	CERK	573.173	-0.845099	0.311012	-2.71725	0.00658265	0.0871242
ENSSSCG00000000025	PARVG	789.303	-0.843809	0.281153	-3.00124	0.00268878	0.0557415
ENSSSCG00000009119	LARP7	666.882	-0.84133	0.254445	-3.30652	0.00094461	0.0312383
ENSSSCG00000024015	FADS1	178.85	-0.839465	0.316981	-2.64831	0.00808956	0.0958909
ENSSSCG00000005970	SQLE	312.349	-0.83504	0.299288	-2.79009	0.0052693	0.0768063
ENSSSCG00000010253	HK1	508.524	-0.832347	0.263675	-3.15671	0.0015956	0.0415829
ENSSSCG00000009807	RHOF	194.02	-0.830803	0.273567	-3.03693	0.00239003	0.0524785
ENSSSCG00000015486	PIGC	299.318	-0.829258	0.184013	-4.50652	6.5898e-06	0.00197665
ENSSSCG00000022687	NAA40	184.67	-0.827598	0.296539	-2.79086	0.00525683	0.0768063
ENSSSCG00000002904	HAUS5	151.074	-0.82307	0.305023	-2.69838	0.00696775	0.0891637
ENSSSCG00000017950	TP53	495.423	-0.822664	0.246243	-3.34086	0.000835201	0.0295192
ENSSSCG00000034096	DMAP1	142.58	-0.819243	0.294002	-2.78652	0.00532767	0.0771761
ENSSSCG00000010600	CALHM2	62.3976	-0.816684	0.301538	-2.70839	0.00676098	0.0882472
ENSSSCG00000011113	NUDT5	105.523	-0.806856	0.293265	-2.75129	0.00593611	0.0823928
ENSSSCG00000003128	LIG1	148.299	-0.806562	0.22551	-3.57661	0.000348084	0.0188508
ENSSSCG00000017913	PSMB6	305.957	-0.803588	0.236812	-3.39336	0.000690415	0.0267409
ENSSSCG00000008645	ID2	287.241	-0.801322	0.296211	-2.70524	0.00682555	0.0884983
ENSSSCG00000031897	GIMAP7	1196.51	-0.800301	0.269125	-2.97371	0.00294219	0.058434
ENSSSCG00000028531	SH3BP1	352.32	-0.799122	0.280273	-2.85123	0.0043551	0.0716396
ENSSSCG00000012823	DKC1	327.975	-0.798328	0.291787	-2.73599	0.00621929	0.0841064
ENSSSCG00000001477	RING1	135.246	-0.797882	0.281682	-2.83256	0.0046177	0.0731208
ENSSSCG00000007656	PVRIG	350.825	-0.794198	0.281132	-2.825	0.00472806	0.073933
ENSSSCG00000040332	LBH	2755.99	-0.793957	0.27289	-2.90944	0.00362079	0.0652709
ENSSSCG00000000036	PACSIN2	547.936	-0.786256	0.29123	-2.69978	0.00693855	0.0890397
ENSSSCG00000001463	PSMB9	397.804	-0.782447	0.257962	-3.03319	0.00241982	0.0528433
ENSSSCG00000011394	RBM6	2241.09	-0.782303	0.279728	-2.79666	0.0051634	0.0761989
ENSSSCG00000015534	ACBD6	99.0503	-0.780824	0.268575	-2.90729	0.0036458	0.0653147
ENSSSCG00000003216	POLD1	121.229	-0.77865	0.282968	-2.75172	0.00592827	0.0823928
ENSSSCG00000018078	COX2	9549.7	-0.778613	0.166037	-4.68939	2.7402e-06	0.00124426
ENSSSCG00000034811	QDPR	111.892	-0.776085	0.285986	-2.71371	0.00665334	0.0877003
ENSSSCG00000014556	BET1L	319.935	-0.774737	0.285626	-2.71242	0.00667946	0.0877003
ENSSSCG00000007713	BUD23	242.215	-0.773575	0.228863	-3.38008	0.000724641	0.0271183
ENSSSCG00000009974	EWSR1	1844.21	-0.772594	0.260838	-2.96197	0.00305674	0.0598635
ENSSSCG00000006358	NDUFS2	509.956	-0.770218	0.196204	-3.92561	8.65112e-05	0.00767933
ENSSSCG00000033032	ZBTB14	144.988	-0.769705	0.23626	-3.25788	0.00112248	0.0339795
ENSSSCG00000001528	RPS10	3029.32	-0.767648	0.16687	-4.60026	4.21961e-06	0.00165384
ENSSSCG00000010247	DDX21	724.984	-0.763075	0.237188	-3.21718	0.00129459	0.0367403
ENSSSCG00000000522	NAP1L1	2520.67	-0.757273	0.20121	-3.76359	0.000167488	0.0120489
ENSSSCG00000027196	GIMAP6	2697.55	-0.753333	0.275328	-2.73613	0.00621668	0.0841064
ENSSSCG00000039619	PIN1	110.283	-0.752646	0.279147	-2.69624	0.00701279	0.0891637
ENSSSCG00000033672	HIST1H1E	1514.45	-0.75154	0.26734	-2.81118	0.00493608	0.074808
ENSSSCG00000029573	NASP	214.933	-0.748651	0.215709	-3.47065	0.000519191	0.0231305
ENSSSCG00000038202	PCNT	265.458	-0.74857	0.224882	-3.32872	0.000872476	0.0299478
ENSSSCG00000003189	PRMT1	775.247	-0.748399	0.254266	-2.94337	0.00324662	0.062022
ENSSSCG00000004177	RPS12	5179.15	-0.745215	0.241223	-3.08933	0.00200612	0.0481387
ENSSSCG00000007131	CST7	307.988	-0.74414	0.282356	-2.63546	0.00840226	0.0981178
ENSSSCG00000037120	TK1	89.9902	-0.743206	0.277995	-2.67345	0.00750753	0.0921351
ENSSSCG00000012970	CTSW	2245.36	-0.743025	0.272356	-2.72814	0.00636921	0.085546
ENSSSCG00000009755	AACS	126.559	-0.742943	0.238226	-3.11864	0.00181686	0.045638
ENSSSCG00000022545	CALM3	594.156	-0.740245	0.276187	-2.68023	0.00735716	0.0914301
ENSSSCG00000017212	SUMO2	728.276	-0.738529	0.152483	-4.84334	1.27672e-06	0.000864786
ENSSSCG00000037767	TSFM	109.608	-0.738112	0.2651	-2.78428	0.00536469	0.0774508
ENSSSCG00000005174	RRAGA	153.085	-0.737551	0.268777	-2.7441	0.00606778	0.0835894
ENSSSCG00000009517	GPR183	976.139	-0.737492	0.2724	-2.70738	0.0067816	0.0882472
ENSSSCG00000003098	PPP5C	237	-0.729047	0.241184	-3.02279	0.00250459	0.0536645
ENSSSCG00000033842	CFDP1	528.113	-0.728678	0.236039	-3.08711	0.0020211	0.0482043
ENSSSCG00000040777	RPL22	2391.43	-0.726361	0.249109	-2.91584	0.00354733	0.0645172
ENSSSCG00000032453	SUV39H1	124.746	-0.723211	0.239833	-3.01548	0.00256574	0.0543826
ENSSSCG00000005596	ARPC5L	398.953	-0.72144	0.269085	-2.68108	0.0073384	0.0912931
ENSSSCG00000023984	RSL1D1	153.247	-0.720047	0.250431	-2.87523	0.00403736	0.0691887
ENSSSCG00000005689	FNBP1	901.517	-0.719158	0.227051	-3.16739	0.00153816	0.040808
ENSSSCG00000035256	SPN	1399.22	-0.715527	0.251047	-2.85018	0.00436952	0.071648
ENSSSCG00000034159	SNAPIN	150.312	-0.713925	0.22262	-3.20692	0.00134164	0.0371816
ENSSSCG00000035028	GRK6	3121.06	-0.713415	0.230902	-3.08969	0.00200368	0.0481387
ENSSSCG00000009536	ARGLU1	1383.76	-0.713067	0.271739	-2.62408	0.00868825	0.0998768
ENSSSCG00000017139	RPTOR	219.723	-0.711717	0.266333	-2.67228	0.00753378	0.0921697
ENSSSCG00000037209	TLNRD1	276.486	-0.708918	0.207407	-3.418	0.000630829	0.0255664
ENSSSCG00000038359	EIF5A	394.475	-0.707867	0.190017	-3.72528	0.000195097	0.0131311
ENSSSCG00000017551	FAM117A	943.662	-0.707752	0.23874	-2.96453	0.00303146	0.0597433
ENSSSCG00000008633	PDIA6	344.975	-0.706893	0.198607	-3.55925	0.000371912	0.0189022
ENSSSCG00000005006	RPL36AL	826.989	-0.702977	0.231561	-3.03582	0.00239885	0.0525432
ENSSSCG00000008682	NSD2	702.145	-0.701943	0.19686	-3.56569	0.000362897	0.0189022
ENSSSCG00000033332	PSMA7	481.371	-0.700674	0.241995	-2.89541	0.00378661	0.0665249
ENSSSCG00000036592	SRSF2	2027.58	-0.699999	0.188597	-3.71161	0.000205949	0.0133595
ENSSSCG00000009946	SART3	485.025	-0.698262	0.209308	-3.33605	0.000849782	0.0295192
ENSSSCG00000007514	VAPB	257.538	-0.696773	0.244007	-2.85555	0.00429629	0.0714395
ENSSSCG00000006954	EEF1D	1254.11	-0.693338	0.210562	-3.2928	0.000991963	0.0324407
ENSSSCG00000008096	ZC3H6	574.556	-0.692448	0.259266	-2.6708	0.00756709	0.0923858
ENSSSCG00000010743	BCCIP	229.569	-0.692263	0.246077	-2.81319	0.00490521	0.0746275
ENSSSCG00000017549	PHB	286.406	-0.691874	0.201501	-3.4336	0.00059562	0.0250245
ENSSSCG00000014569	RPL27A	4671.19	-0.687164	0.193113	-3.55835	0.000373187	0.0189022
ENSSSCG00000004544	SPG21	428.064	-0.683386	0.238221	-2.8687	0.0041216	0.0697052
ENSSSCG00000017761	UNC119	460.632	-0.682944	0.238011	-2.86938	0.00411283	0.0697052
ENSSSCG00000006309	CD247	3844.93	-0.680491	0.236827	-2.87337	0.00406124	0.0694039
ENSSSCG00000013644	KRI1	264.945	-0.679464	0.255543	-2.65891	0.00783949	0.0939939
ENSSSCG00000024974	RPL13	3798.99	-0.678822	0.253696	-2.67573	0.00745657	0.0918336
ENSSSCG00000003612	EIF3I	361.474	-0.673603	0.183159	-3.67769	0.000235354	0.0146242
ENSSSCG00000040825	PYM1	131.115	-0.671431	0.242077	-2.77362	0.00554365	0.078994
ENSSSCG00000040494	RPL3	2873.85	-0.670521	0.210976	-3.17818	0.00148202	0.0398558
ENSSSCG00000001041	PAK1IP1	140.382	-0.67025	0.239579	-2.79761	0.00514821	0.0760698
ENSSSCG00000007763	BCKDK	177.899	-0.667856	0.216941	-3.07851	0.00208036	0.0489258
ENSSSCG00000040344	TES	985.64	-0.66304	0.25148	-2.63655	0.00837543	0.0980211
ENSSSCG00000028553	ILF2	362.352	-0.661674	0.208707	-3.17035	0.00152257	0.0405766
ENSSSCG00000035904	RPL7A	7537.12	-0.661026	0.206576	-3.19991	0.00137469	0.0375434
ENSSSCG00000000379	ESYT1	2110.13	-0.65886	0.196794	-3.34797	0.000814062	0.0293013
ENSSSCG00000031781	PSMB10	468.897	-0.658673	0.191747	-3.43512	0.000592302	0.0250245
ENSSSCG00000039647	EIF3F	768.502	-0.658305	0.234914	-2.80233	0.00507355	0.0754387
ENSSSCG00000037985	C6orf203	84.8213	-0.655663	0.247349	-2.65076	0.00803108	0.0954833
ENSSSCG00000002965	ACTN4	863.22	-0.655617	0.244824	-2.67791	0.00740831	0.0917454
ENSSSCG00000007356	PLCG1	1034.21	-0.653175	0.232393	-2.81065	0.00494412	0.0748337
ENSSSCG00000015973	ATP5G3	274.639	-0.650659	0.216272	-3.00853	0.00262514	0.0552447
ENSSSCG00000020817	RPS16	2586.04	-0.649113	0.217355	-2.98641	0.00282271	0.0573579
ENSSSCG00000017288	FTSJ3	496.397	-0.63947	0.216334	-2.95593	0.00311726	0.0605238
ENSSSCG00000037131	CLTA	526.246	-0.633344	0.208252	-3.04124	0.00235609	0.0519924
ENSSSCG00000030328	NDUFB10	303.717	-0.631308	0.222766	-2.83395	0.00459772	0.0730561
ENSSSCG00000013746	CALR	2483.81	-0.628408	0.217414	-2.89037	0.00384783	0.0673
ENSSSCG00000033299	FLNA	14694.3	-0.626969	0.229048	-2.73728	0.00619489	0.0840653
ENSSSCG00000024126	CCT5	1140.95	-0.623771	0.201349	-3.09796	0.00194857	0.0471411
ENSSSCG00000036924	PSMA4	465.547	-0.611558	0.210201	-2.9094	0.00362124	0.0652709
ENSSSCG00000037236	RPSA	5118.36	-0.609831	0.111675	-5.46077	4.74086e-08	0.000186569
ENSSSCG00000017287	PSMC5	434.92	-0.60683	0.185378	-3.27347	0.00106235	0.0330926
ENSSSCG00000006120	OTUD6B	310.433	-0.604588	0.215461	-2.80602	0.00501582	0.0752222
ENSSSCG00000018075	COX1	55391.4	-0.599454	0.167282	-3.58348	0.000339043	0.0186988
ENSSSCG00000030577	PBDC1	195.324	-0.599311	0.222929	-2.68835	0.00718063	0.0901856
ENSSSCG00000008433	CALM3	2605	-0.596565	0.18468	-3.23026	0.0012368	0.0358156
ENSSSCG00000040140	CD3E	1294.11	-0.59262	0.162461	-3.64776	0.000264537	0.0158534
ENSSSCG00000027114	SCP2	278.775	-0.592255	0.207478	-2.85454	0.00430994	0.0715656
ENSSSCG00000017509	RPL19	7265.52	-0.590084	0.146588	-4.02547	5.68617e-05	0.0061588
ENSSSCG00000031299	TECR	114.37	-0.580294	0.214316	-2.70765	0.0067761	0.0882472
ENSSSCG00000034714	OTULIN	648.391	-0.580165	0.205258	-2.82651	0.00470577	0.0737799
ENSSSCG00000003798	SERBP1	2193.26	-0.580156	0.190807	-3.04054	0.00236152	0.0520152
ENSSSCG00000029785	RPS9	3139.35	-0.56998	0.177946	-3.20311	0.00135951	0.0374135
ENSSSCG00000014244	PHAX	228.273	-0.565026	0.200795	-2.81394	0.00489385	0.0746275
ENSSSCG00000025966	EIF4H	1727.36	-0.563465	0.1406	-4.00757	6.13473e-05	0.00644299
ENSSSCG00000003791	SRSF11	1307.04	-0.561804	0.206514	-2.72041	0.00652005	0.0868644
ENSSSCG00000029803	KDM2B	498.623	-0.559646	0.172859	-3.23759	0.00120543	0.0353127
ENSSSCG00000012997	POLA2	282.298	-0.559234	0.206923	-2.70262	0.00687947	0.0889435
ENSSSCG00000000599	DERA	308.646	-0.55601	0.207955	-2.6737	0.00750185	0.0921351
ENSSSCG00000017213	JPT1	258.265	-0.553383	0.179959	-3.07504	0.00210474	0.0493281
ENSSSCG00000013062	MTA2	1330.59	-0.547858	0.155916	-3.5138	0.000441748	0.020778
ENSSSCG00000035618	PGAM5	376.714	-0.546699	0.179284	-3.04935	0.00229337	0.051402
ENSSSCG00000005590	PSMB7	349.926	-0.546073	0.180464	-3.02595	0.00247857	0.0533979
ENSSSCG00000002962	MAP4K1	830.305	-0.543862	0.201681	-2.69665	0.00700416	0.0891637
ENSSSCG00000027746	MRFAP1	363.079	-0.537798	0.179606	-2.99432	0.00275058	0.0564201
ENSSSCG00000037077	SHMT2	249.714	-0.532222	0.197053	-2.70091	0.0069151	0.0889435
ENSSSCG00000020879	FBXW7	871.746	-0.525866	0.161223	-3.26172	0.00110738	0.0336084
ENSSSCG00000024789	SRRT	419.435	-0.52325	0.197115	-2.65454	0.00794171	0.0948027
ENSSSCG00000010759	GLRX3	387.01	-0.522257	0.190745	-2.73799	0.00618159	0.0840653
ENSSSCG00000020715	GOLGA7	272.674	-0.517428	0.196464	-2.6337	0.0084459	0.0983356
ENSSSCG00000015943	GORASP2	286.446	-0.515711	0.196445	-2.62522	0.00865928	0.0998174
ENSSSCG00000012957	SF3B2	772.645	-0.504672	0.16341	-3.08839	0.00201246	0.0481765
ENSSSCG00000035472	TTC9C	315.461	-0.502322	0.187137	-2.68425	0.00726925	0.0907
ENSSSCG00000014133	RPS23	4732.69	-0.501658	0.17598	-2.85065	0.00436294	0.0716396
ENSSSCG00000015065	BUD13	265.077	-0.499712	0.188209	-2.6551	0.00792856	0.0947414
ENSSSCG00000016877	NNT	1160.68	-0.498657	0.128206	-3.8895	0.00010045	0.00865632
ENSSSCG00000021138	CEP250	621.537	-0.498062	0.169501	-2.93841	0.00329904	0.0623175
ENSSSCG00000032282	ACP5	705.811	-0.496817	0.186172	-2.66859	0.00761708	0.092613
ENSSSCG00000022398	NUCKS1	1264.84	-0.491296	0.174626	-2.81342	0.00490173	0.0746275
ENSSSCG00000008138	GCC2	780.784	-0.480136	0.16918	-2.83801	0.00453953	0.0726551
ENSSSCG00000000690	MLF2	253.199	-0.478874	0.181635	-2.63647	0.00837737	0.0980211
ENSSSCG00000012703	RBMX	2165.88	-0.466908	0.133594	-3.49497	0.000474108	0.0217795
ENSSSCG00000037143	UBE2L5P	302.576	-0.463086	0.169354	-2.73442	0.00624906	0.0843212
ENSSSCG00000033176	SAP30L	1095.56	-0.459669	0.17451	-2.63405	0.00843737	0.0983333
ENSSSCG00000000064	ACO2	665.09	-0.456785	0.155644	-2.93481	0.00333752	0.0627433
ENSSSCG00000016661	SEPT7	1743.69	-0.454641	0.166378	-2.73257	0.00628419	0.0846931
ENSSSCG00000014416	TCERG1	590.61	-0.446144	0.169103	-2.63829	0.00833243	0.0978733
ENSSSCG00000008048	RNPS1	846.153	-0.442376	0.155001	-2.85403	0.00431688	0.0715802
ENSSSCG00000033811	CBFB	552.239	-0.440628	0.155012	-2.84255	0.00447548	0.0723018
ENSSSCG00000012405	RPS4X	5758.83	-0.439785	0.154707	-2.84269	0.00447342	0.0723018
ENSSSCG00000029741	RALA	508.699	-0.434647	0.158552	-2.74135	0.00611873	0.0838597
ENSSSCG00000037245	HNRNPDL	2164.69	-0.423291	0.142756	-2.96513	0.00302553	0.0597315
ENSSSCG00000034156	GTF2F2	365.632	-0.414315	0.145668	-2.84423	0.00445189	0.0722957
ENSSSCG00000031182	PRELID1	784.273	-0.41188	0.132308	-3.11303	0.0018518	0.0458686
ENSSSCG00000008638	YWHAQ	406.278	-0.410585	0.139883	-2.93521	0.00333325	0.0627433
ENSSSCG00000013629	SMARCA4	790.745	-0.409502	0.14868	-2.75425	0.00588271	0.0819968
ENSSSCG00000036293	SRSF10	4036.48	-0.399756	0.130665	-3.05939	0.0022179	0.0506471
ENSSSCG00000021217	FKBP3	353.749	-0.389196	0.143768	-2.70711	0.00678709	0.0882472
ENSSSCG00000040185	TFAM	512.05	-0.388594	0.14762	-2.6324	0.00847841	0.09852
ENSSSCG00000010198	BMS1	467.832	-0.385003	0.144923	-2.65659	0.00789344	0.0945132
ENSSSCG00000040879	CNBP	1802.29	-0.320676	0.119123	-2.69196	0.00710324	0.0897868
ENSSSCG00000011775	KLHL24	2195.09	0.313085	0.114281	2.7396	0.00615132	0.0838597
ENSSSCG00000011085	MLLT10	1227.13	0.316376	0.110973	2.85092	0.00435927	0.0716396
ENSSSCG00000024412	RNF139	945.714	0.330307	0.120062	2.75113	0.00593904	0.0823928
ENSSSCG00000004730	TMEM87A	1011.81	0.344943	0.123641	2.78988	0.00527273	0.0768063
ENSSSCG00000017094	MARCH6	1819.7	0.357472	0.108855	3.28394	0.00102366	0.0329964
ENSSSCG00000012713	ATP11C	1230.02	0.372879	0.141474	2.63568	0.00839698	0.0981178
ENSSSCG00000030547	PIP5K1A	735.423	0.377441	0.12233	3.08544	0.00203251	0.0482814
ENSSSCG00000008495	PRKD3	5139.44	0.385633	0.124204	3.10483	0.00190391	0.0466339
ENSSSCG00000011183	ATP2C1	1303.62	0.395041	0.120949	3.26618	0.00109009	0.0333409
ENSSSCG00000009142	SEC24B	932.52	0.398681	0.142904	2.78986	0.00527314	0.0768063
ENSSSCG00000026110	SRPK2	740.787	0.403749	0.150391	2.68466	0.00726035	0.0907
ENSSSCG00000006508	ASH1L	2942.67	0.408263	0.145412	2.80762	0.0049909	0.0750326
ENSSSCG00000030354	MAP3K2	1131.44	0.421522	0.155422	2.71211	0.00668561	0.0877003
ENSSSCG00000008242	KCMF1	457.859	0.425831	0.155169	2.74431	0.00606384	0.0835894
ENSSSCG00000005240	DOCK8	9896.97	0.431361	0.152154	2.83503	0.00458217	0.0729959
ENSSSCG00000030480	DYRK1A	2372.63	0.438642	0.165965	2.64298	0.00821793	0.0971493
ENSSSCG00000016572	TNPO3	1247.11	0.452843	0.161221	2.80884	0.00497205	0.0749681
ENSSSCG00000005356	DCAF10	464.066	0.459377	0.162789	2.82191	0.00477387	0.0741582
ENSSSCG00000039996	FAM168A	557.337	0.470356	0.178029	2.64202	0.00824124	0.0971989
ENSSSCG00000011458	ACTR8	760.305	0.474279	0.17605	2.69401	0.00705988	0.0894301
ENSSSCG00000015692	R3HDM1	1408.64	0.476659	0.178036	2.67732	0.00742139	0.0917454
ENSSSCG00000032198	SPOPL	547.601	0.478966	0.165054	2.90188	0.00370934	0.0657544
ENSSSCG00000016510	UBN2	459.192	0.486607	0.145508	3.3442	0.000825194	0.0293441
ENSSSCG00000002502	ATG2B	1528.68	0.489797	0.173553	2.82217	0.00477002	0.0741582
ENSSSCG00000006194	NCOA2	1954.83	0.49323	0.183339	2.69027	0.0071395	0.0900523
ENSSSCG00000002008	DCAF11	669.049	0.495173	0.154113	3.21304	0.00131336	0.0369179
ENSSSCG00000017623	VEZF1	1198.11	0.497245	0.138339	3.59441	0.00032513	0.0181474
ENSSSCG00000006379	CD48	4923.67	0.498161	0.181832	2.73968	0.00614994	0.0838597
ENSSSCG00000038872	GMEB1	966.97	0.50663	0.165569	3.05993	0.00221392	0.0506471
ENSSSCG00000006930	SH3GLB1	1489.61	0.513866	0.192816	2.66505	0.00769758	0.0930295
ENSSSCG00000015962	SP3	3686.54	0.515136	0.182501	2.82264	0.00476295	0.0741582
ENSSSCG00000033763	GNAQ	457.929	0.534584	0.188977	2.82884	0.00467173	0.0735392
ENSSSCG00000000804	ANO6	677.785	0.541824	0.197521	2.74313	0.00608575	0.0837394
ENSSSCG00000029920	ELF2	3024.54	0.551301	0.20456	2.69506	0.0070376	0.0893397
ENSSSCG00000013178	ZDHHC5	457.908	0.556836	0.198218	2.80921	0.0049664	0.0749681
ENSSSCG00000003728	TRAPPC8	2702.24	0.556846	0.196809	2.82937	0.00466396	0.073515
ENSSSCG00000021285	RNF216	961.174	0.5578	0.162907	3.42405	0.000616959	0.0253298
ENSSSCG00000010569	MGEA5	3806.57	0.558378	0.209826	2.66115	0.0077874	0.0937538
ENSSSCG00000013312	HIPK3	2425.72	0.563425	0.187311	3.00797	0.00263	0.0552447
ENSSSCG00000025049	CYBRD1	1126.45	0.563728	0.194244	2.90217	0.00370591	0.0657544
ENSSSCG00000021072	EPG5	1943.89	0.571491	0.206949	2.7615	0.00575358	0.0806731
ENSSSCG00000011071	THNSL1	182.46	0.572206	0.184669	3.09855	0.0019447	0.0471411
ENSSSCG00000004205	ARHGAP18	393.032	0.58392	0.19634	2.97402	0.00293922	0.058434
ENSSSCG00000038973	PPP1R12A	1640.57	0.587196	0.193825	3.02952	0.00244944	0.0529636
ENSSSCG00000035702	WDSUB1	309.716	0.592157	0.205047	2.8879	0.00387818	0.0675306
ENSSSCG00000029168	MARF1	1035.23	0.593507	0.220302	2.69406	0.00705885	0.0894301
ENSSSCG00000024754	BBS9	261.063	0.595704	0.21552	2.76403	0.00570931	0.0804346
ENSSSCG00000001641	UBR2	4601.64	0.595822	0.210534	2.83005	0.00465401	0.0734562
ENSSSCG00000023873	AZIN1	1356.08	0.596521	0.194863	3.06123	0.00220428	0.0505315
ENSSSCG00000002295	VTI1B	382.963	0.603596	0.178147	3.38819	0.000703551	0.0269143
ENSSSCG00000009319	PAN3	4802.44	0.604873	0.203944	2.96588	0.00301818	0.0596862
ENSSSCG00000008942	DCK	1178.69	0.607374	0.211749	2.86838	0.00412585	0.0697052
ENSSSCG00000034407	AMN1	384.489	0.608044	0.214634	2.83294	0.00461219	0.0731208
ENSSSCG00000012396	MED12	885.885	0.608151	0.181425	3.35209	0.000802051	0.0291096
ENSSSCG00000006250	LYN	2259.18	0.609611	0.19514	3.12398	0.00178425	0.0450103
ENSSSCG00000014121	ZFYVE16	867.007	0.610591	0.177769	3.43475	0.000593106	0.0250245
ENSSSCG00000030211	NBR1	2025.31	0.611924	0.160104	3.82205	0.000132349	0.0103478
ENSSSCG00000011127	TAF3	144.922	0.613364	0.21752	2.81981	0.00480527	0.0743526
ENSSSCG00000039580	FOXJ2	267.678	0.615039	0.202784	3.03298	0.0024215	0.0528433
ENSSSCG00000012699	FHL1	1147.53	0.616096	0.228056	2.70151	0.00690249	0.0889435
ENSSSCG00000008412	PSME4	10500.2	0.616959	0.212678	2.90091	0.00372079	0.0657828
ENSSSCG00000014291	AFF4	904.997	0.617536	0.195041	3.16619	0.00154452	0.0408436
ENSSSCG00000024761	SNX13	1999.83	0.619821	0.192742	3.21581	0.00130077	0.036827
ENSSSCG00000026697	UHRF1BP1L	1275.03	0.620018	0.207797	2.98378	0.00284715	0.0574589
ENSSSCG00000001963	EGLN3	620.933	0.620863	0.185544	3.34617	0.000819362	0.0293441
ENSSSCG00000010563	BTRC	885.707	0.628245	0.184418	3.40664	0.000657673	0.0259682
ENSSSCG00000010180	TTC13	768.886	0.630454	0.218859	2.88065	0.00396861	0.0683991
ENSSSCG00000009408	LRCH1	292.873	0.63113	0.220399	2.86358	0.00418885	0.0703816
ENSSSCG00000016062	NABP1	1895.36	0.631993	0.187816	3.36495	0.000765572	0.0281568
ENSSSCG00000012035	SYNJ1	1094.02	0.63308	0.221671	2.85594	0.00429097	0.0714395
ENSSSCG00000006779	ST7L	943.473	0.636448	0.21319	2.98535	0.00283252	0.0573877
ENSSSCG00000037314	TMCO1	1340.06	0.636984	0.223633	2.84834	0.00439477	0.0717631
ENSSSCG00000015509	RFWD2	1443.42	0.637129	0.229559	2.77545	0.0055126	0.0786962
ENSSSCG00000038913	HERC4	3135.29	0.637511	0.22271	2.86252	0.00420286	0.0703816
ENSSSCG00000011822	OPA1	1628.45	0.637543	0.203244	3.13683	0.00170783	0.0436869
ENSSSCG00000015537	XPR1	1074.36	0.642033	0.219764	2.92146	0.00348391	0.0641103
ENSSSCG00000023374	SRGN	10789	0.644024	0.220665	2.91857	0.00351643	0.0642759
ENSSSCG00000005047	CDKN3	414.797	0.647819	0.234308	2.76482	0.00569546	0.0804314
ENSSSCG00000008988	CCNG2	777.434	0.650668	0.240536	2.70507	0.0068289	0.0884983
ENSSSCG00000012163	RPS6KA3	1780.72	0.651596	0.217182	3.00023	0.00269775	0.055745
ENSSSCG00000035934	TXNDC16	576.002	0.653302	0.220447	2.96353	0.00304131	0.0597433
ENSSSCG00000037710	ZNF473	267.265	0.657222	0.233703	2.81221	0.00492023	0.0746708
ENSSSCG00000025218	TXNL4B	184.534	0.66067	0.243562	2.71254	0.00667704	0.0877003
ENSSSCG00000034786	HACD2	322.006	0.665344	0.223764	2.97342	0.00294497	0.058434
ENSSSCG00000016409	UBE3C	649.756	0.666426	0.242556	2.74751	0.00600494	0.0829174
ENSSSCG00000003670	RLF	1128.45	0.668246	0.239543	2.78967	0.00527612	0.0768063
ENSSSCG00000011672	RASA2	1975.38	0.669215	0.239482	2.79442	0.00519923	0.0763195
ENSSSCG00000005056	DLGAP5	1923.74	0.670005	0.246389	2.7193	0.00654208	0.0868794
ENSSSCG00000014094	AGGF1	2116.42	0.67372	0.205638	3.27624	0.00105199	0.0329964
ENSSSCG00000033945	RGS18	2579.1	0.67432	0.226285	2.97996	0.00288282	0.057588
ENSSSCG00000000068	EP300	2962.88	0.675299	0.223218	3.02529	0.00248396	0.0534163
ENSSSCG00000032176	SMURF2	902.62	0.678073	0.223289	3.03675	0.00239145	0.0524785
ENSSSCG00000002755	NFAT5	1294.89	0.681817	0.244925	2.78378	0.00537288	0.0774508
ENSSSCG00000016912	PLPP1	177.794	0.682076	0.243512	2.801	0.0050945	0.0754853
ENSSSCG00000004165	PDE7B	166.593	0.682874	0.238522	2.86294	0.00419728	0.0703816
ENSSSCG00000001078	MBOAT1	1794.82	0.684119	0.248251	2.75576	0.00585565	0.081716
ENSSSCG00000015671	ARHGAP15	5415.65	0.685357	0.14446	4.74426	2.09271e-06	0.0010742
ENSSSCG00000033527	ITFG1	636.774	0.685906	0.213744	3.209	0.00133197	0.0371755
ENSSSCG00000003488	UBR4	3719.49	0.686202	0.236306	2.90387	0.00368582	0.0655343
ENSSSCG00000030005	LGALSL	1382.55	0.691313	0.207459	3.33228	0.000861374	0.0298222
ENSSSCG00000014168	ELL2	586.246	0.691626	0.259431	2.66593	0.00767759	0.0930295
ENSSSCG00000009029	ARHGAP10	430.946	0.691732	0.214806	3.22027	0.0012807	0.03661
ENSSSCG00000008641	ADAM17	527.895	0.69177	0.250627	2.76015	0.00577745	0.0808551
ENSSSCG00000017513	NPEPPS	884.839	0.692757	0.227486	3.04527	0.00232474	0.0516871
ENSSSCG00000026161	E2F6	99.3194	0.693014	0.263263	2.6324	0.00847842	0.09852
ENSSSCG00000036001	RNF170	466.864	0.694785	0.213697	3.25127	0.00114891	0.0343755
ENSSSCG00000005425	SLC44A1	422.154	0.695634	0.226496	3.07129	0.00213137	0.0494361
ENSSSCG00000039290	MTPN	2667.32	0.698076	0.231486	3.01563	0.00256446	0.0543826
ENSSSCG00000009652	KCTD9	580.401	0.698546	0.243583	2.8678	0.0041334	0.0697128
ENSSSCG00000025349	CCDC14	564.249	0.700719	0.247396	2.83237	0.00462037	0.0731208
ENSSSCG00000009256	ANTXR2	2059.63	0.702206	0.24677	2.8456	0.00443284	0.0721849
ENSSSCG00000024152	ETV6	475.7	0.703973	0.262894	2.67779	0.00741101	0.0917454
ENSSSCG00000025711	MEIOB	643.174	0.711897	0.246507	2.88794	0.00387778	0.0675306
ENSSSCG00000035822	FAM120C	250.629	0.715324	0.23024	3.10686	0.00189086	0.0464106
ENSSSCG00000017169	SEC14L1	413.595	0.715983	0.254804	2.80994	0.00495505	0.0749031
ENSSSCG00000037579	PPBP	3550.49	0.716973	0.254164	2.82091	0.00478877	0.0741945
ENSSSCG00000009864	MED13L	2950.54	0.717205	0.229887	3.11981	0.00180966	0.0455541
ENSSSCG00000007951	CREBBP	1314.7	0.722029	0.213803	3.37708	0.00073259	0.0271183
ENSSSCG00000015872	GPD2	916.232	0.725944	0.195213	3.71873	0.000200224	0.0131324
ENSSSCG00000011825	ATP13A3	1825.66	0.726506	0.267088	2.7201	0.00652624	0.0868644
ENSSSCG00000008394	FANCL	3096.17	0.727093	0.252885	2.87519	0.00403786	0.0691887
ENSSSCG00000017272	HELZ	2748.3	0.73188	0.223836	3.26971	0.00107656	0.0331451
ENSSSCG00000000840	WASHC4	2499.83	0.734175	0.207143	3.54428	0.000393682	0.0194469
ENSSSCG00000016529	AGBL3	313.888	0.736431	0.181112	4.06617	4.77922e-05	0.00542534
ENSSSCG00000014913	PICALM	20498.8	0.738613	0.260494	2.83543	0.00457635	0.0729959
ENSSSCG00000010219	ARID5B	1964.82	0.740473	0.207553	3.56763	0.000360228	0.0189022
ENSSSCG00000012247	ATP6AP2	773.205	0.742573	0.250851	2.96022	0.00307419	0.0600892
ENSSSCG00000007812	XPO6	2882.89	0.743685	0.27537	2.70067	0.0069199	0.0889435
ENSSSCG00000034348	NBEA	269.323	0.743762	0.235065	3.16408	0.00155577	0.0409073
ENSSSCG00000006288	SELP	241.878	0.74397	0.222117	3.34944	0.000809737	0.0292347
ENSSSCG00000001056	RANBP9	1439.4	0.744017	0.239921	3.1011	0.00192806	0.0469156
ENSSSCG00000008602	LAPTM4A	562.251	0.744865	0.243926	3.05365	0.00226073	0.051181
ENSSSCG00000012029	BACH1	1561.47	0.746138	0.278213	2.6819	0.0073206	0.0911678
ENSSSCG00000011106	CREM	345.261	0.746941	0.272446	2.74162	0.00611377	0.0838597
ENSSSCG00000022742	PRDX6	1005.96	0.747278	0.254935	2.93124	0.00337609	0.0632668
ENSSSCG00000023709	PTPRJ	1956.01	0.747306	0.178	4.19835	2.68866e-05	0.00377885
ENSSSCG00000035673	HBP1	1415.64	0.747461	0.272764	2.74032	0.00613802	0.0838597
ENSSSCG00000016019	NCKAP1	840.622	0.748561	0.231259	3.23689	0.0012084	0.0353127
ENSSSCG00000017986	NDEL1	872.396	0.751979	0.241598	3.11252	0.00185497	0.0458686
ENSSSCG00000012411	PHKA1	620.099	0.753095	0.232234	3.24282	0.00118352	0.0349541
ENSSSCG00000025463	PROS1	513.087	0.753674	0.226407	3.32885	0.000872064	0.0299478
ENSSSCG00000006709	NOTCH2	9562.63	0.75724	0.180348	4.19877	2.68373e-05	0.00377885
ENSSSCG00000003401	KIF1B	520.964	0.765259	0.272123	2.81218	0.00492071	0.0746708
ENSSSCG00000012034	TIAM1	596.257	0.767664	0.230678	3.32786	0.000875147	0.0299478
ENSSSCG00000011811	LPP	702.742	0.773276	0.253554	3.04975	0.00229035	0.051402
ENSSSCG00000022178	NUMB	791.759	0.779519	0.256043	3.04449	0.00233077	0.0517238
ENSSSCG00000011750	PLD1	406.459	0.785255	0.266692	2.94443	0.00323548	0.0619094
ENSSSCG00000025179	NECAP1	295.349	0.790383	0.243283	3.24882	0.00115886	0.0343755
ENSSSCG00000009664	PTK2B	1168.77	0.792994	0.298036	2.66073	0.00779717	0.0937538
ENSSSCG00000015462	TPK1	70.6642	0.794147	0.283696	2.79929	0.00512153	0.0757703
ENSSSCG00000017298	TANC2	223.317	0.800734	0.247902	3.23004	0.00123774	0.0358156
ENSSSCG00000032984	BEND7	450.764	0.803536	0.208665	3.85084	0.000117716	0.00945408
ENSSSCG00000004114	RAB32	236.01	0.804925	0.282166	2.85266	0.00433549	0.0716396
ENSSSCG00000038494	LPIN2	2154.76	0.807675	0.277	2.9158	0.00354782	0.0645172
ENSSSCG00000008168	RNF149	1298.88	0.816326	0.243448	3.35318	0.000798878	0.0291096
ENSSSCG00000027459	RNF13	1662.07	0.817765	0.232416	3.51854	0.000433923	0.0207129
ENSSSCG00000038253	ZNF326	312.282	0.818341	0.276124	2.96367	0.00303996	0.0597433
ENSSSCG00000033185	PPP2R3A	457.629	0.820364	0.263598	3.11218	0.00185712	0.0458686
ENSSSCG00000016501	KDM7A	3765.41	0.820825	0.248848	3.2985	0.000972035	0.0319236
ENSSSCG00000013297	CD44	3632.02	0.820852	0.288085	2.84934	0.00438095	0.0717359
ENSSSCG00000000784	LRRK2	10456.5	0.826748	0.236832	3.49087	0.000481452	0.0219192
ENSSSCG00000038410	CPEB2	531.271	0.832306	0.249032	3.34216	0.000831279	0.0294717
ENSSSCG00000025698	SERPINE1	467.253	0.83538	0.249735	3.34507	0.000822629	0.0293441
ENSSSCG00000027357	CSTB	138.226	0.838139	0.274994	3.04785	0.00230487	0.051402
ENSSSCG00000010292	P4HA1	604.506	0.846512	0.286423	2.95546	0.00312206	0.0605238
ENSSSCG00000008475	MAP4K3	87.9012	0.848844	0.271512	3.12637	0.00176981	0.0448378
ENSSSCG00000032312	RAB11A	896.635	0.848989	0.236349	3.59209	0.000328037	0.0181822
ENSSSCG00000016842	NIPBL	3963.87	0.853758	0.300731	2.83894	0.0045263	0.0726052
ENSSSCG00000022895	CRYBG3	634.74	0.86046	0.296204	2.90495	0.00367308	0.0654063
ENSSSCG00000010863	AHCTF1	4149.65	0.862612	0.250158	3.44827	0.000564186	0.0243249
ENSSSCG00000023948	UBTD2	161.31	0.863112	0.300916	2.86828	0.00412705	0.0697052
ENSSSCG00000036926	MVB12B	147.907	0.870051	0.255862	3.40046	0.000672716	0.0263857
ENSSSCG00000003532	LUZP1	191.632	0.87238	0.230503	3.78467	0.000153911	0.0113567
ENSSSCG00000037583	GNB4	1083.89	0.879686	0.30616	2.87329	0.00406218	0.0694039
ENSSSCG00000021203	PIK3CB	1080.48	0.880848	0.223646	3.93858	8.19637e-05	0.00744357
ENSSSCG00000003738	MAPRE2	511.936	0.882565	0.23297	3.78832	0.000151672	0.0112619
ENSSSCG00000013366	LDHA	3024.92	0.887075	0.334855	2.64914	0.00806978	0.0958469
ENSSSCG00000006176	ELOC	314.428	0.887395	0.327136	2.71262	0.00667535	0.0877003
ENSSSCG00000011443	STAB1	281.33	0.892003	0.331733	2.68892	0.0071684	0.0901856
ENSSSCG00000011752	FNDC3B	664.356	0.89358	0.254032	3.51758	0.000435493	0.0207129
ENSSSCG00000021487	MFSD4A	59.8414	0.896745	0.336569	2.66437	0.00771325	0.093111
ENSSSCG00000008796	RBM47	234.507	0.908927	0.33865	2.68397	0.00727536	0.0907
ENSSSCG00000032708	Metazoa_SRP	116946	0.909464	0.272538	3.33702	0.000846831	0.0295192
ENSSSCG00000021557	SULT1A3	393.165	0.910047	0.337934	2.69297	0.00708183	0.0896121
ENSSSCG00000014184	PAM	650.34	0.9146	0.260163	3.51548	0.000438955	0.0207292
ENSSSCG00000015411	PTPN12	1764.45	0.923722	0.33228	2.77995	0.00543672	0.078076
ENSSSCG00000001488	GCLC	432.328	0.924179	0.309894	2.98225	0.00286143	0.0575503
ENSSSCG00000010862	CDC42BPA	246.867	0.924491	0.249331	3.70788	0.000209002	0.0134835
ENSSSCG00000000783	SLC2A13	52.9839	0.926711	0.342016	2.70956	0.00673733	0.0881829
ENSSSCG00000011721	P2RY1	347.417	0.927186	0.333896	2.77687	0.00548844	0.0784462
ENSSSCG00000011278	TRAK1	227.908	0.927912	0.332797	2.78822	0.00529981	0.0769613
ENSSSCG00000006831	SORT1	407.393	0.930336	0.317864	2.92684	0.00342429	0.0637407
ENSSSCG00000037645	COTL1	799.001	0.933642	0.261878	3.56518	0.000363611	0.0189022
ENSSSCG00000016708	SKAP2	1046.8	0.946327	0.302866	3.12458	0.0017806	0.0450103
ENSSSCG00000031788	PTAFR	177.41	0.948045	0.359084	2.64018	0.00828627	0.0976257
ENSSSCG00000033115	IFNAR1	1929.4	0.949682	0.276577	3.4337	0.000595413	0.0250245
ENSSSCG00000010151	LYST	12567.8	0.95063	0.209457	4.53855	5.66424e-06	0.00180735
ENSSSCG00000016646	IFRD1	789.885	0.951408	0.277316	3.43078	0.000601852	0.0251076
ENSSSCG00000015603	LPGAT1	1118.22	0.951488	0.275988	3.44757	0.000565645	0.0243249
ENSSSCG00000036537	NFIC	74.4901	0.952357	0.337589	2.82105	0.00478665	0.0741945
ENSSSCG00000015595	ATF3	96.8945	0.95418	0.358622	2.66068	0.00779825	0.0937538
ENSSSCG00000022676	OPHN1	133.158	0.960561	0.222506	4.317	1.58161e-05	0.0030117
ENSSSCG00000004385	SNX3	1029.31	0.96492	0.300683	3.20909	0.00133155	0.0371755
ENSSSCG00000011061	PDSS1	181.853	0.965925	0.331316	2.91542	0.00355211	0.0645172
ENSSSCG00000026724	PLBD1	2687.79	0.970366	0.35448	2.73744	0.00619202	0.0840653
ENSSSCG00000017262	SLC16A6	55.5805	0.975146	0.367536	2.6532	0.00797327	0.0950313
ENSSSCG00000035284	BMF	765.51	0.97773	0.336519	2.90542	0.00366762	0.0654063
ENSSSCG00000012000	GBE1	1017.06	0.984558	0.268716	3.66394	0.000248364	0.0152718
ENSSSCG00000035243	RAB27B	670.232	0.985094	0.311165	3.16583	0.00154642	0.0408436
ENSSSCG00000037420	TMEM170B	189.058	0.986096	0.328712	2.99988	0.00270084	0.055745
ENSSSCG00000037541	CD300LF	440.056	0.992187	0.344549	2.87967	0.00398092	0.0685112
ENSSSCG00000008980	SCARB2	309.363	0.995406	0.359245	2.77083	0.00559141	0.0794371
ENSSSCG00000016141	PLEKHM3	360.678	1.00556	0.19092	5.2669	1.38747e-07	0.00028523
ENSSSCG00000002919	TYROBP	799.04	1.01759	0.387891	2.62338	0.0087061	0.0999847
ENSSSCG00000027121	ODC1	1053.99	1.01876	0.238866	4.26497	1.99933e-05	0.00332452
ENSSSCG00000025856	TMEM106A	191.433	1.02071	0.371495	2.74758	0.00600368	0.0829174
ENSSSCG00000030260	PFN2	95.8301	1.023	0.316142	3.23588	0.00121268	0.0353502
ENSSSCG00000037803	MARCKS	2823.3	1.02759	0.313323	3.27966	0.00103933	0.0329964
ENSSSCG00000002436	TTC7B	154.701	1.0293	0.263651	3.90404	9.46011e-05	0.00821221
ENSSSCG00000007058	PLCB4	34.4345	1.03066	0.390053	2.64236	0.00823299	0.0971987
ENSSSCG00000006743	SLC22A15	137.528	1.03303	0.355302	2.90748	0.00364355	0.0653147
ENSSSCG00000022292	NPL	332.091	1.03314	0.242221	4.26528	1.99648e-05	0.00332452
ENSSSCG00000003757	SSX2IP	603.28	1.03688	0.289539	3.58113	0.000342109	0.0186988
ENSSSCG00000027351	ZNF454	35.0335	1.04006	0.381489	2.72632	0.00640449	0.0858245
ENSSSCG00000008740	FBXL5	2985.06	1.04119	0.311936	3.33785	0.000844304	0.0295192
ENSSSCG00000001556	MAPK14	2698.68	1.04333	0.304995	3.4208	0.000624381	0.0254302
ENSSSCG00000032162	P2RY13	734.504	1.04643	0.365515	2.86291	0.00419772	0.0703816
ENSSSCG00000039269	C20orf196	69.585	1.04756	0.349511	2.99722	0.00272451	0.0560376
ENSSSCG00000004136	AIG1	93.3218	1.04988	0.280302	3.74555	0.000180002	0.0123136
ENSSSCG00000000431	MBD6	77.2641	1.0514	0.318121	3.30505	0.000949603	0.0313157
ENSSSCG00000005164	HACD4	879.478	1.0537	0.326296	3.22927	0.00124107	0.035824
ENSSSCG00000022236	FOLR1	2247.79	1.05757	0.397742	2.65894	0.00783865	0.0939939
ENSSSCG00000034664	MPIG6B	65.4431	1.05778	0.357779	2.95652	0.00311133	0.0605238
ENSSSCG00000032626	FAM220A	156.557	1.05843	0.354339	2.98704	0.00281694	0.0573393
ENSSSCG00000002341	PAPLN	92.6676	1.06271	0.404639	2.62633	0.00863119	0.099804
ENSSSCG00000015129	ARHGEF12	970.937	1.0634	0.318724	3.33642	0.000848636	0.0295192
ENSSSCG00000022961	CLMP	193.837	1.06699	0.332793	3.20616	0.00134518	0.0371925
ENSSSCG00000010332	PLAC9	65.6074	1.07172	0.398634	2.68848	0.00717778	0.0901856
ENSSSCG00000007334	SRC	120.109	1.07242	0.344972	3.10873	0.00187896	0.0462146
ENSSSCG00000033941	C2orf88	219.082	1.07538	0.300284	3.58121	0.000342003	0.0186988
ENSSSCG00000017401	ATP6V0A1	448.89	1.0776	0.250933	4.29438	1.75181e-05	0.0032046
ENSSSCG00000024384	DCAF12	1418.49	1.08088	0.40236	2.68636	0.00722356	0.0903404
ENSSSCG00000004322	ANKRD6	64.2568	1.08675	0.387802	2.80233	0.0050735	0.0754387
ENSSSCG00000000645	GABARAPL1	720.963	1.08867	0.408237	2.66675	0.00765893	0.0929305
ENSSSCG00000037264	RAB31	2849.14	1.08909	0.318699	3.41731	0.000632427	0.0255664
ENSSSCG00000015567	FAM129A	828.232	1.08971	0.325805	3.34468	0.000823786	0.0293441
ENSSSCG00000006237	SDCBP	787.765	1.09199	0.240018	4.5496	5.37491e-06	0.00176267
ENSSSCG00000034321	TP53INP1	3018.17	1.09214	0.398362	2.74157	0.00611468	0.0838597
ENSSSCG00000015241	TMEM45B	36.9155	1.09217	0.41575	2.62698	0.00861475	0.0997116
ENSSSCG00000011795	IGF2BP2	104.961	1.0983	0.373952	2.93702	0.00331386	0.0624975
ENSSSCG00000040178	E2F3	227.441	1.1012	0.404815	2.72025	0.00652329	0.0868644
ENSSSCG00000035042	TUG1_2	55.4102	1.10772	0.398098	2.78252	0.00539391	0.0775645
ENSSSCG00000009208	HERC3	1230.04	1.11095	0.316509	3.50999	0.000448116	0.0208977
ENSSSCG00000007043	GPCPD1	3420.5	1.11284	0.263576	4.22209	2.42044e-05	0.00366711
ENSSSCG00000001011	SERPINB1	680.574	1.11432	0.362782	3.07158	0.00212927	0.0494361
ENSSSCG00000004384	NR2E1	103.537	1.11596	0.39411	2.83158	0.00463179	0.0732034
ENSSSCG00000000136	CSF2RB	1066.08	1.11977	0.339519	3.29809	0.000973445	0.0319236
ENSSSCG00000026552	MFSD14B	1092.12	1.11999	0.414735	2.7005	0.00692352	0.0889435
ENSSSCG00000021628	TMEM70	328.276	1.12156	0.319721	3.50794	0.00045159	0.0209077
ENSSSCG00000011793	LIPH	85.0755	1.12401	0.428264	2.62458	0.0086756	0.0998286
ENSSSCG00000011578	TAMM41	33.5168	1.12731	0.415287	2.71454	0.00663688	0.0876454
ENSSSCG00000014248	LMNB1	1327.65	1.1339	0.351918	3.22207	0.00127269	0.0364694
ENSSSCG00000031866	TIMP3	573.324	1.13638	0.325702	3.48903	0.000484778	0.0219283
ENSSSCG00000005601	HSPA5	1498.1	1.13727	0.273146	-4.16358	3.13296e-05	0.00410975
ENSSSCG00000012157	PHKA2	329.35	1.13816	0.389613	2.92125	0.00348626	0.0641103
ENSSSCG00000012644	TENM1	110.339	1.13983	0.421043	2.70716	0.00678607	0.0882472
ENSSSCG00000016175	MREG	142.846	1.1489	0.429243	2.67658	0.00743783	0.0918336
ENSSSCG00000012880	CPT1A	532.71	1.15085	0.438386	2.62519	0.00866011	0.0998174
ENSSSCG00000017791	SSH2	4806.66	1.15603	0.325073	3.5562	0.000376258	0.0189022
ENSSSCG00000013940	NLRP3	934.985	1.16192	0.248935	4.66757	3.04784e-06	0.0013327
ENSSSCG00000000291	GPR84	161.254	1.16221	0.349684	3.3236	0.000888627	0.0301469
ENSSSCG00000020720	MRVI1	66.3103	1.16286	0.397508	2.92538	0.00344031	0.0637788
ENSSSCG00000005308	RUSC2	93.3734	1.16374	0.355322	3.27517	0.00105597	0.0329964
ENSSSCG00000029482	CHST15	186.069	1.16873	0.429876	2.71875	0.00655291	0.0869255
ENSSSCG00000014259	ADAMTS19	155.226	1.17194	0.359142	3.26317	0.00110173	0.0335232
ENSSSCG00000004139	ADGRG6	114.421	1.18046	0.37952	3.1104	0.00186833	0.0460491
ENSSSCG00000000289	NFE2	986.811	1.18112	0.380617	3.10317	0.0019146	0.046702
ENSSSCG00000024310	F13A1	6769.07	1.18213	0.294183	4.01833	5.8611e-05	0.00629056
ENSSSCG00000028536	LHFPL2	327.834	1.18724	0.329909	3.59869	0.000319822	0.0180661
ENSSSCG00000012363	HEPH	550.649	1.18808	0.263836	4.5031	6.69709e-06	0.00197665
ENSSSCG00000015476	CHI3L1	204.037	1.18848	0.452036	2.62917	0.00855942	0.0993633
ENSSSCG00000004728	CAPN3	339.598	1.18911	0.3492	3.40523	0.000661072	0.0260154
ENSSSCG00000020878	HNRNPLL	1172.71	1.19527	0.330457	3.61704	0.000297992	0.0172456
ENSSSCG00000039798	SLC11A1	184.063	1.1985	0.412053	2.9086	0.00363056	0.0653147
ENSSSCG00000017799	CPD	2022.88	1.19874	0.366743	3.26862	0.00108073	0.0331451
ENSSSCG00000004751	CHP1	429.077	1.20618	0.359592	3.35431	0.000795618	0.0290807
ENSSSCG00000004789	THBS1	5827.29	1.20795	0.439484	2.74857	0.00598555	0.0828434
ENSSSCG00000033542	VSTM1	372.313	1.20848	0.457878	2.6393	0.00830781	0.0976913
ENSSSCG00000040863	IPMK	1655.02	1.20907	0.377902	3.19944	0.00137695	0.0375434
ENSSSCG00000009794	MLXIP	777.084	1.21254	0.305372	3.9707	7.16621e-05	0.007025
ENSSSCG00000031716	PTPRQ	80.3059	1.21274	0.395083	3.06958	0.00214358	0.0496217
ENSSSCG00000036989	uc_338	155.683	1.21401	0.32618	3.72189	0.000197739	0.0131324
ENSSSCG00000023010	TMOD1	365.794	1.21817	0.294986	4.12959	3.63408e-05	0.00446916
ENSSSCG00000022099	TP53INP2	71.5327	1.22173	0.372833	3.2769	0.00104955	0.0329964
ENSSSCG00000012137	BMX	149.348	1.22321	0.438631	2.7887	0.00529206	0.0769435
ENSSSCG00000003600	TINAGL1	351.728	1.22321	0.423296	2.88972	0.00385581	0.0673398
ENSSSCG00000023912	ORAI2	165.431	1.22396	0.461351	2.65298	0.00797843	0.0950313
ENSSSCG00000016928	RAB3D	143.568	1.22718	0.421604	2.91074	0.00360578	0.0651913
ENSSSCG00000011950	NXPE3	786.366	1.23194	0.337457	3.65067	0.000261558	0.0158357
ENSSSCG00000028694	ATP6V1B2	387.554	1.23422	0.408041	3.02474	0.00248848	0.0534163
ENSSSCG00000027745	ABCG1	379.342	1.2355	0.337991	3.65541	0.000256769	0.0156259
ENSSSCG00000011251	MYD88	865.768	1.23996	0.353355	3.50911	0.000449603	0.0208977
ENSSSCG00000025206	RNF19B	864.32	1.24191	0.402866	3.08269	0.0020514	0.0485348
ENSSSCG00000040317	SOD2	2919.95	1.24365	0.449708	2.76547	0.00568413	0.0803675
ENSSSCG00000011713	P2RY12	310.921	1.24509	0.399566	3.1161	0.00183258	0.0458377
ENSSSCG00000017387	WNK4	41.6534	1.24564	0.472772	2.63475	0.0084199	0.0982267
ENSSSCG00000006827	CYB561D1	69.8022	1.25598	0.446196	2.81487	0.00487974	0.074528
ENSSSCG00000002257	MCTP2	848.168	1.25681	0.299228	4.20017	2.66712e-05	0.00377885
ENSSSCG00000006277	SPIDR	626.546	1.25762	0.423397	2.97032	0.00297493	0.0589295
ENSSSCG00000016005	SESTD1	59.5193	1.26015	0.440565	2.86031	0.00423232	0.0706743
ENSSSCG00000009192	PDLIM5	569.272	1.26483	0.298613	4.23567	2.27869e-05	0.00364222
ENSSSCG00000028108	ASAP3	523.611	1.26804	0.450465	2.81496	0.00487839	0.074528
ENSSSCG00000023932	PCDHGB7	68.025	1.26875	0.404834	3.134	0.00172443	0.0439711
ENSSSCG00000002697	NUDT7	87.8075	1.27026	0.420414	3.02145	0.00251569	0.0538048
ENSSSCG00000010433	SGMS1	1220.26	1.2782	0.369609	3.45825	0.000543691	0.0239508
ENSSSCG00000000656	CLEC2B	458.1	1.27869	0.445192	2.87223	0.00407583	0.0694362
ENSSSCG00000011297	ABHD5	433.925	1.28554	0.375026	3.42787	0.000608334	0.0252
ENSSSCG00000022098	DUS2	456.895	1.28581	0.340197	3.7796	0.000157078	0.0115184
ENSSSCG00000004275	FAM135A	940.66	1.28729	0.392524	3.27953	0.0010398	0.0329964
ENSSSCG00000003513	ECE1	151.985	1.29195	0.420584	3.0718	0.00212771	0.0494361
ENSSSCG00000011583	TMEM40	107.47	1.29234	0.454936	2.84071	0.00450126	0.0723018
ENSSSCG00000003983	SMAP2	1138.85	1.29862	0.409979	3.16752	0.00153746	0.040808
ENSSSCG00000008316	NAGK	1998.33	1.3003	0.444499	2.9253	0.00344122	0.0637788
ENSSSCG00000015238	ARHGAP32	304.727	1.30092	0.317656	4.09538	4.21469e-05	0.00502613
ENSSSCG00000000907	PLXNC1	4112.81	1.30579	0.320567	4.07337	4.63378e-05	0.00534995
ENSSSCG00000010952	ZCCHC6	10207.1	1.30671	0.320335	4.0792	4.51908e-05	0.00528241
ENSSSCG00000007700	HIP1	154.539	1.31006	0.460969	2.84197	0.00448351	0.0723018
ENSSSCG00000035181	RNF24	396.33	1.3129	0.301991	4.34747	1.37716e-05	0.00290335
ENSSSCG00000001565	CDKN1A	42.7386	1.31383	0.34455	3.81317	0.000137197	0.0105178
ENSSSCG00000004939	MEGF11	63.3337	1.3142	0.377552	3.48083	0.000499856	0.0224384
ENSSSCG00000016032	TFPI	107.827	1.32338	0.372053	3.55697	0.000375164	0.0189022
ENSSSCG00000015660	PFKFB2	216.607	1.32425	0.489623	2.70464	0.00683781	0.0885167
ENSSSCG00000027701	RP2	297.842	1.32483	0.450555	2.94045	0.00327738	0.0621479
ENSSSCG00000007067	JAG1	55.2945	1.32497	0.454196	2.91717	0.00353223	0.0644537
ENSSSCG00000006378	SLAMF7	2212.63	1.3255	0.415789	3.18791	0.00143306	0.0388935
ENSSSCG00000001549	FKBP5	1075.58	1.3273	0.465423	2.85182	0.00434693	0.0716396
ENSSSCG00000010046	GNAZ	103.705	1.32893	0.485698	2.73611	0.00621697	0.0841064
ENSSSCG00000006780	WNT2B	60.3965	1.33597	0.344123	3.88223	0.000103502	0.00879096
ENSSSCG00000014048	HK3	3044.27	1.34423	0.441829	3.04242	0.00234682	0.0519724
ENSSSCG00000011102	NRP1	303.162	1.34706	0.417588	3.22581	0.00125618	0.0361718
ENSSSCG00000016151	MAP2	32.0809	1.34759	0.442071	3.04835	0.00230103	0.051402
ENSSSCG00000016620	TSPAN12	235.058	1.35603	0.3653	3.7121	0.000205545	0.0133595
ENSSSCG00000014269	FNIP1	1990.47	1.35876	0.339153	4.00633	6.16685e-05	0.00644299
ENSSSCG00000017164	TIMP2	444.03	1.37153	0.288963	4.74639	2.07076e-06	0.0010742
ENSSSCG00000005423	ABCA1	537.908	1.37243	0.377887	3.63185	0.000281395	0.0166108
ENSSSCG00000024418	RHOU	228.922	1.39984	0.410733	3.40816	0.000654035	0.0259112
ENSSSCG00000031750	APELA	47.2112	1.40828	0.394357	3.57109	0.000355504	0.0189022
ENSSSCG00000026383	NRP2	100.263	1.40892	0.454404	3.1006	0.00193131	0.0469156
ENSSSCG00000038073	NOD2	70.9292	1.41568	0.402554	3.51676	0.000436856	0.0207129
ENSSSCG00000012633	IL13RA1	1239.23	1.4198	0.319294	4.44668	8.72059e-06	0.00239431
ENSSSCG00000028777	MYLK4	42.2841	1.42039	0.449458	3.16024	0.0015764	0.0412661
ENSSSCG00000037964	GNG10	1560.54	1.42175	0.413291	3.44006	0.000581593	0.024788
ENSSSCG00000027378	SH3PXD2B	29.7236	1.4218	0.486187	2.92439	0.00345127	0.0638647
ENSSSCG00000008870	GUCY1B3	76.0944	1.4327	0.376076	3.8096	0.000139193	0.010534
ENSSSCG00000002669	CRISPLD2	161.612	1.43273	0.466124	3.07371	0.00211418	0.0493281
ENSSSCG00000013514	LRG1	206.167	1.43377	0.475223	3.01705	0.00255245	0.0542958
ENSSSCG00000001988	ADCY4	115.03	1.43568	0.420329	3.41561	0.0006364	0.0255664
ENSSSCG00000008866	GUCY1A3	95.6051	1.43902	0.32889	4.37538	1.21221e-05	0.00270025
ENSSSCG00000016887	ITGA2	489.467	1.43954	0.328504	4.3821	1.1754e-05	0.00270025
ENSSSCG00000007478	ATP9A	85.1492	1.4498	0.542458	2.67265	0.00752557	0.092165
ENSSSCG00000006547	SHE	49.0907	1.45309	0.503725	2.88469	0.00391798	0.0677243
ENSSSCG00000022986	CCSER1	102.118	1.45574	0.348125	4.18166	2.89383e-05	0.00388233
ENSSSCG00000015340	ASNS	186.707	1.46115	0.390317	3.74349	0.00018148	0.0123136
ENSSSCG00000010493	PDLIM1	249.468	1.46958	0.406732	3.61315	0.000302499	0.017421
ENSSSCG00000012050	RCAN1	65.9475	1.47403	0.435406	3.38542	0.000710698	0.0270362
ENSSSCG00000016535	CALD1	1589.01	1.48132	0.315531	4.6947	2.66998e-06	0.00124426
ENSSSCG00000033251	TREM1	345.999	1.48237	0.387696	3.82353	0.000131553	0.0103478
ENSSSCG00000002252	ARRDC4	1664.32	1.48259	0.445744	3.32609	0.000880726	0.029965
ENSSSCG00000006755	DENND2C	85.1828	1.4829	0.492985	3.00801	0.00262962	0.0552447
ENSSSCG00000032527	FOSL2	1342.81	1.49072	0.391196	3.81066	0.000138594	0.010534
ENSSSCG00000017430	EIF1	1440.08	1.50306	0.498677	3.01409	0.00257755	0.0545351
ENSSSCG00000025795	CSF3R	2468.25	1.50577	0.409183	3.67994	0.000233288	0.0145725
ENSSSCG00000005376	TBC1D2	122.188	1.50794	0.461345	3.26858	0.00108088	0.0331451
ENSSSCG00000003788	PTGER3	88.5118	1.50964	0.40209	3.75447	0.000173705	0.012295
ENSSSCG00000022130	RPL5	85.2229	1.51122	0.429518	3.51841	0.00043414	0.0207129
ENSSSCG00000011810	BCL6	349.376	1.51731	0.454838	3.33594	0.00085012	0.0295192
ENSSSCG00000031538	ANG	318.735	1.51933	0.371903	4.08528	4.40245e-05	0.00519754
ENSSSCG00000014136	VCAN	4422.17	1.5208	0.384079	3.95961	7.50716e-05	0.0071136
ENSSSCG00000009002	TLR2	646.589	1.52088	0.364009	4.17813	2.93918e-05	0.00389888
ENSSSCG00000000492	LYZ	4884.34	1.52291	0.509309	2.99016	0.00278834	0.0569535
ENSSSCG00000021933	CLEC5A	31.0182	1.5285	0.466018	3.27992	0.00103838	0.0329964
ENSSSCG00000025286	MCTP1	787.153	1.53464	0.44409	3.4557	0.000548868	0.024089
ENSSSCG00000026618	CAVIN2	336.546	1.53585	0.352099	4.36199	1.28882e-05	0.00276651
ENSSSCG00000026707	XCR1	39.2035	1.54104	0.578248	2.66501	0.00769862	0.0930295
ENSSSCG00000012484	SYTL4	111.361	1.54839	0.43649	3.54738	0.000389087	0.0193007
ENSSSCG00000010128	SEPT5	163.379	1.55709	0.407721	3.819	0.000133995	0.0103665
ENSSSCG00000015874	ACVR1	35.8671	1.55978	0.455485	3.42443	0.000616086	0.0253298
ENSSSCG00000017962	KDM6B	203.391	1.56119	0.452852	3.44745	0.000565908	0.0243249
ENSSSCG00000017052	ADAM19	1237.69	1.5617	0.458116	3.40897	0.000652089	0.0259112
ENSSSCG00000040838	AGBL2	61.784	1.56245	0.377446	4.13952	3.48029e-05	0.00446612
ENSSSCG00000038500	TRIB1	411.775	1.56353	0.391114	3.99762	6.39813e-05	0.00651175
ENSSSCG00000023522	TGM2	100.539	1.56747	0.472594	3.31673	0.000910774	0.0305471
ENSSSCG00000027967	IGSF6	358.024	1.57344	0.345773	4.55051	5.35173e-06	0.00176267
ENSSSCG00000017306	ITGB3	1775.33	1.57926	0.317653	4.97164	6.63896e-07	0.000489873
ENSSSCG00000006968	LONRF1	611.795	1.58198	0.375506	4.21292	2.52089e-05	0.00367692
ENSSSCG00000006734	CD101	459.326	1.58398	0.301203	5.25885	1.44958e-07	0.00028523
ENSSSCG00000040706	DBN1	62.1205	1.58696	0.572632	2.77135	0.00558247	0.0794055
ENSSSCG00000035176	SEMA6B	89.8155	1.59081	0.533719	2.98061	0.00287675	0.057588
ENSSSCG00000006289	F5	1780.42	1.61222	0.309717	5.20547	1.93508e-07	0.000326366
ENSSSCG00000010404	ALOX5	302.742	1.61521	0.591259	2.73181	0.0062987	0.0847918
ENSSSCG00000014275	SLC22A4	113.953	1.61686	0.431422	3.74774	0.000178435	0.0123136
ENSSSCG00000038948	ETS2	637.945	1.62116	0.406859	3.98456	6.76046e-05	0.00670706
ENSSSCG00000038970	BCL2L15	295.156	1.62136	0.616997	2.62782	0.00859331	0.0995609
ENSSSCG00000006748	TSPAN2	94.7589	1.62202	0.470544	3.44712	0.000566606	0.0243249
ENSSSCG00000003761	ADGRL2	205.82	1.62932	0.342792	4.75308	2.00342e-06	0.0010742
ENSSSCG00000005494	TNC	45.9415	1.63069	0.553125	2.94813	0.00319701	0.061532
ENSSSCG00000009542	TNFSF13B	472.513	1.63184	0.365443	4.46537	7.9931e-06	0.00224682
ENSSSCG00000011322	CCR1	2343.47	1.64162	0.40318	4.07168	4.6675e-05	0.00534995
ENSSSCG00000006175	LY96	463.546	1.64641	0.34114	4.82618	1.39174e-06	0.000864786
ENSSSCG00000015563	RGL1	29.8419	1.64743	0.605791	2.71947	0.00653859	0.0868794
ENSSSCG00000014369	CD14	298.844	1.64778	0.580963	2.8363	0.00456398	0.0729125
ENSSSCG00000032434	PLAUR	75.3919	1.64876	0.596423	2.76442	0.00570244	0.0804337
ENSSSCG00000006074	STK3	273.435	1.65536	0.421257	3.92957	8.50975e-05	0.00766917
ENSSSCG00000013258	HARBI1	92.6412	1.65574	0.39096	4.23506	2.2849e-05	0.00364222
ENSSSCG00000015839	NRG1	179.945	1.65686	0.563495	2.94033	0.00327859	0.0621479
ENSSSCG00000011296	ANO10	492.455	1.65902	0.375818	4.41443	1.01275e-05	0.00259925
ENSSSCG00000014049	UNC5A	612.149	1.67063	0.48797	3.42363	0.000617905	0.0253298
ENSSSCG00000022797	PPP1R3B	481.223	1.67366	0.520009	3.21852	0.00128854	0.036722
ENSSSCG00000008326	TGFA	221.286	1.6772	0.405422	4.13692	3.52003e-05	0.00446854
ENSSSCG00000002535	HSP90AA1	3575.92	1.67798	0.530929	3.16046	0.00157519	0.0412661
ENSSSCG00000001560	C6orf222	161.173	1.67855	0.543899	3.08614	0.00202775	0.0482653
ENSSSCG00000009330	ALOX5AP	586.413	1.6819	0.54403	3.09155	0.00199113	0.047974
ENSSSCG00000033146	CD163	338.172	1.68275	0.576298	2.91993	0.00350111	0.0642759
ENSSSCG00000021731	WWC2	78.6132	1.68421	0.452736	3.72008	0.000199163	0.0131324
ENSSSCG00000009233	GPAT3	150.112	1.68445	0.534925	3.14894	0.00163863	0.0424247
ENSSSCG00000011030	CUBN	248.011	1.6886	0.410651	4.112	3.92243e-05	0.00472532
ENSSSCG00000011519	GXYLT2	42.6604	1.68993	0.588592	2.87115	0.00408987	0.069575
ENSSSCG00000015135	SORL1	10664	1.6927	0.385481	4.39114	1.12758e-05	0.00270025
ENSSSCG00000039947	KCNJ2	528.437	1.70803	0.431509	3.95828	7.5492e-05	0.0071136
ENSSSCG00000001993	TGM1	158.36	1.70998	0.566685	3.01751	0.00254858	0.0542958
ENSSSCG00000005503	TLR4	1263.91	1.71165	0.436412	3.92208	8.77861e-05	0.00773435
ENSSSCG00000039161	MEIS1	113.582	1.71634	0.482346	3.55832	0.000373229	0.0189022
ENSSSCG00000018806	ssc-mir-628	35.3962	1.71756	0.50557	3.39727	0.00068063	0.0265198
ENSSSCG00000016974	MAP1B	29.3398	1.72367	0.616888	2.79413	0.00520389	0.0763195
ENSSSCG00000034639	MGAM	229.668	1.72595	0.563775	3.06141	0.00220294	0.0505315
ENSSSCG00000008090	IL1A	68.7411	1.72778	0.408244	4.23224	2.3138e-05	0.00364222
ENSSSCG00000005229	VLDLR	46.5461	1.73565	0.622975	2.78606	0.00533523	0.0771909
ENSSSCG00000015403	HGF	226.388	1.73929	0.388089	4.48168	7.40571e-06	0.00213248
ENSSSCG00000015878	PKP4	21.5155	1.75772	0.65164	2.69738	0.00698868	0.0891637
ENSSSCG00000008738	CC2D2A	146.051	1.76321	0.398461	4.42507	9.64127e-06	0.00256943
ENSSSCG00000017053	NIPAL4	98.0223	1.76482	0.485402	3.63579	0.000277129	0.0164411
ENSSSCG00000020915	P4HA2	28.7129	1.79236	0.664691	2.69654	0.00700647	0.0891637
ENSSSCG00000010497	ENTPD1	228.134	1.79397	0.517845	3.46431	0.000531597	0.0235941
ENSSSCG00000008491	QPCT	137.865	1.79446	0.356954	5.02713	4.97869e-07	0.000418325
ENSSSCG00000022550	DGKG	93.5908	1.79566	0.518679	3.46199	0.000536192	0.0237089
ENSSSCG00000015579	PTGS2	103.099	1.8061	0.494909	3.64935	0.000262903	0.0158359
ENSSSCG00000004181	VNN1	763.875	1.81854	0.434079	4.18941	2.79682e-05	0.00379532
ENSSSCG00000032269	LIMA1	25.052	1.82698	0.555847	3.28683	0.00101322	0.0329964
ENSSSCG00000002792	HSF4	76.555	1.8293	0.626793	-2.91851	0.00351705	0.0427595
ENSSSCG00000022446	SEL1L3	294.385	1.83331	0.646019	2.83786	0.00454172	0.0726551
ENSSSCG00000006796	CHI3L2	27.81	1.84141	0.554712	3.31958	0.000901527	0.0304308
ENSSSCG00000030388	UPP1	237.227	1.85391	0.702274	2.63986	0.00829397	0.0976257
ENSSSCG00000010445	ANKRD22	212.009	1.86398	0.646409	2.8836	0.00393164	0.067861
ENSSSCG00000034100	SCARNA3	36.4648	1.86487	0.556431	3.35148	0.000803805	0.0291096
ENSSSCG00000039745	HMOX1	52.6778	1.87929	0.661369	2.84152	0.00448988	0.0723018
ENSSSCG00000004492	SLC14A1	28.941	1.88157	0.590965	3.1839	0.00145305	0.0392557
ENSSSCG00000010459	HTR7	32.2421	1.88453	0.554415	3.39914	0.000675979	0.0264259
ENSSSCG00000012631	LONRF3	808.908	1.89163	0.419453	4.50974	6.4906e-06	0.00197665
ENSSSCG00000023762	TRPM2	56.1328	1.89617	0.631594	3.00221	0.00268032	0.0557109
ENSSSCG00000011599	GRIP2	33.2767	1.90039	0.554372	3.428	0.000608045	0.0252
ENSSSCG00000036751	PPM1H	636.276	1.91098	0.417829	4.57361	4.79401e-06	0.00171509
ENSSSCG00000008334	MXD1	2103.81	1.92209	0.440572	4.36273	1.28452e-05	0.00276651
ENSSSCG00000003113	C5AR2	63.496	1.92256	0.586958	3.27546	0.0010549	0.0329964
ENSSSCG00000022288	STK38L	1116.49	1.92843	0.449873	4.28662	1.81414e-05	0.00324511
ENSSSCG00000012309	SHROOM4	18.9034	1.94038	0.590712	3.28482	0.00102048	0.0329964
ENSSSCG00000004705	MAP1A	101.106	1.94222	0.659626	2.94443	0.00323546	0.0619094
ENSSSCG00000036033	THRB	36.0452	1.94629	0.616038	3.15937	0.00158109	0.0412971
ENSSSCG00000009230	WDFY3	1619.99	1.96337	0.364258	5.39007	7.0432e-08	0.00020788
ENSSSCG00000004565	CA12	44.621	1.97229	0.510674	3.86213	0.000112402	0.00921539
ENSSSCG00000004673	SLC28A2	61.3826	1.98582	0.63756	3.11471	0.00184124	0.0458602
ENSSSCG00000034102	DGAT2	81.7372	1.99596	0.683758	2.91911	0.00351036	0.0642759
ENSSSCG00000016174	FN1	934.623	2.00153	0.471342	4.24644	2.17191e-05	0.00356133
ENSSSCG00000000712	VWF	303.019	2.02696	0.441193	4.59427	4.34262e-06	0.00165384
ENSSSCG00000003259	OSCAR	111.305	2.06528	0.52172	3.9586	7.53908e-05	0.0071136
ENSSSCG00000028359	BST1	20.0549	2.08326	0.598269	3.48215	0.000497413	0.022414
ENSSSCG00000013575	RETN	19.5545	2.09084	0.719638	2.90541	0.00366774	0.0654063
ENSSSCG00000006052	FZD6	22.8082	2.09797	0.785471	2.67097	0.00756321	0.0923858
ENSSSCG00000020274	U6	22.7953	2.10409	0.646371	3.25523	0.00113299	0.0341227
ENSSSCG00000035569	U2	138.514	2.10968	0.715267	2.9495	0.00318289	0.0615012
ENSSSCG00000021206	IL1RAP	482.088	2.11048	0.479116	4.40495	1.0581e-05	0.00265787
ENSSSCG00000013556	ADGRE1	104.82	2.12254	0.564169	3.76225	0.000168394	0.0120489
ENSSSCG00000013551	C3	96.337	2.12597	0.494226	4.30161	1.69563e-05	0.00317756
ENSSSCG00000000939	ACSS3	243.128	2.12642	0.629426	3.37835	0.000729224	0.0271183
ENSSSCG00000023333	FCN2	27.8301	2.14102	0.660272	3.24264	0.00118428	0.0349541
ENSSSCG00000009877	IQCD	30.1793	2.16892	0.640776	3.38484	0.000712202	0.0270362
ENSSSCG00000035772	CDH5	19.4029	2.18293	0.605048	3.60786	0.000308728	0.0176079
ENSSSCG00000004179	VNN2	1181.85	2.21955	0.50197	4.42168	9.79369e-06	0.00256943
ENSSSCG00000022993	TBC1D8B	361.603	2.22221	0.433799	5.12268	3.01221e-07	0.000390101
ENSSSCG00000009231	CDS1	60.3542	2.2348	0.631648	3.53804	0.00040311	0.0197473
ENSSSCG00000039573	SLPI	40.3837	2.26385	0.781483	2.89686	0.00376915	0.066512
ENSSSCG00000009357	SMAD9	46.0819	2.31773	0.823146	2.81569	0.00486723	0.074528
ENSSSCG00000014933	NAALAD2	19.6932	2.35729	0.877118	2.68755	0.00719793	0.0903065
ENSSSCG00000000655	KLRF1	249.994	2.38222	0.682552	3.49017	0.000482719	0.0219192
ENSSSCG00000008157	IL18RAP	583.016	2.39184	0.470252	5.08628	3.65146e-07	0.000390101
ENSSSCG00000035170	VSIG4	291.232	2.4309	0.479909	5.06533	4.07683e-07	0.000390101
ENSSSCG00000038185	EREG	22.4607	2.43221	0.664132	3.66224	0.00025002	0.015294
ENSSSCG00000005463	C9orf84	56.5811	2.43451	0.803541	3.02973	0.0024477	0.0529636
ENSSSCG00000000940	PPFIA2	43.724	2.46387	0.819666	3.00594	0.00264761	0.0553571
ENSSSCG00000015784	ACSL1	1776.35	2.60021	0.511723	5.08128	3.74897e-07	0.000390101
ENSSSCG00000015662	C4BPA	636.927	2.61858	0.569497	4.59807	4.26431e-06	0.00165384
ENSSSCG00000005506	MEGF9	1200.39	2.65759	0.783212	3.39319	0.000690832	0.0267409
ENSSSCG00000032444	PLXDC2	19.3811	2.70579	0.992689	2.72572	0.00641612	0.0858829
ENSSSCG00000008176	LONRF2	68.3462	2.86133	0.911756	3.13826	0.00169953	0.0436187
ENSSSCG00000019134	7SK	44.6067	2.89689	1.02483	2.82671	0.00470288	0.0737799
ENSSSCG00000015477	CHIT1	81.567	2.98895	0.758216	3.94208	8.07765e-05	0.00739262
ENSSSCG00000006664	MTMR11	34.7137	3.10214	0.768491	4.03666	5.42176e-05	0.00595209
ENSSSCG00000039252	TCN1	23.2134	3.11384	1.11083	2.80318	0.00506019	0.07543
ENSSSCG00000016843	C5orf42	202.929	3.12792	0.925211	3.38077	0.000722835	0.0271183
ENSSSCG00000004484	COL12A1	21.814	3.30291	1.15865	2.85066	0.00436284	0.0716396
ENSSSCG00000004193	ENPP1	248.504	3.3238	1.1792	2.81869	0.00482206	0.0744173
ENSSSCG00000016035	COL5A2	179.394	3.40782	1.22679	2.77784	0.00547214	0.078308
ENSSSCG00000009469	ACOD1	33.8256	3.51134	1.28414	2.7344	0.00624945	0.0843212
ENSSSCG00000006588	S100A9	728.081	3.52992	1.07589	3.28093	0.00103466	0.0329964
ENSSSCG00000025176	NOTCH3	27.3473	3.53734	0.982282	3.60115	0.000316815	0.0179823
ENSSSCG00000012066	KCNJ15	33.8662	3.58011	0.987726	3.6246	0.00028941	0.0169147
ENSSSCG00000029675	MMP8	95.6693	3.68469	1.27216	2.89641	0.00377461	0.066512
ENSSSCG00000004192	CTGF	36.363	3.68655	1.02525	3.59576	0.000323445	0.0181474
ENSSSCG00000029879	LTF	309.373	3.76044	1.25134	3.00514	0.00265457	0.0553708
ENSSSCG00000028331	IL1R2	927.436	3.79959	0.972998	3.90504	9.42106e-05	0.00821221
ENSSSCG00000032857	S100A12	706.862	3.82538	1.07302	3.56505	0.000363782	0.0189022
ENSSSCG00000006590	S100A8	595.899	4.07087	1.12741	3.6108	0.000305252	0.0174942
ENSSSCG00000003088	APOE	20.6893	4.26541	1.30695	3.26364	0.0010999	0.0335232
ENSSSCG00000026268	DLG5	24.8154	4.31479	1.11339	3.87537	0.000106462	0.00885136
ENSSSCG00000035595	HMCN1	51.4768	4.37354	1.08106	4.04561	5.21861e-05	0.00581235
ENSSSCG00000039847	C1S	28.1312	4.44871	1.59794	2.78402	0.005369	0.0774508
ENSSSCG00000026043	TGM3	3247	4.48943	0.934702	4.80306	1.56261e-06	0.000922406
ENSSSCG00000022500	IL20RB	26.639	4.49033	1.27356	3.52581	0.000422183	0.0204274
ENSSSCG00000007000	FAT1	23.5991	4.57782	1.57564	2.90538	0.0036681	0.0654063
ENSSSCG00000035077	INHBA	23.2763	4.84779	1.11962	4.32985	1.49211e-05	0.0030117
ENSSSCG00000004658	FBN1	284.018	5.02347	1.76698	2.84297	0.00446958	0.0723018
ENSSSCG00000003514	HSPG2	47.6065	5.04209	1.68948	2.98441	0.00284127	0.0574385
ENSSSCG00000016034	COL3A1	304.881	5.61945	1.79498	3.13064	0.00174425	0.0443807
ENSSSCG00000011238	ARPP21	110.717	6.53602	1.73576	3.7655	0.000166217	0.0120437
ENSSSCG00000033512	C1QB	22.1478	7.15667	1.6773	4.26678	1.98318e-05	0.00332452
ENSSSCG00000010505	DNTT	57.0939	7.40797	1.94009	3.81835	0.000134345	0.0103665
ENSSSCG00000034285	RAG2	166.189	7.75201	1.84971	4.19093	2.77812e-05	0.00379532
ENSSSCG00000006450	CD1E	174.941	8.08622	2.01976	4.00355	6.23991e-05	0.00646214
ENSSSCG00000027941	LSAMP	75.0499	13.2635	4.25813	3.11486	0.00184032	0.0458602
ENSSSCG00000026145	RAG1	750.253	13.9357	2.75661	5.05537	4.29554e-07	0.000390101
ENSSSCG00000020785	DES	62.117	16.9639	4.4029	3.8529	0.000116725	0.00943871
