# Supplementary material for: Genome-Wide Transcriptome and Metabolome Analyses Provide Novel Insights and Suggest a Sex-Specific Response to Heat Stress in Pigs
Source: Genes (Basel). 2020 May 11;11(5):540. doi: 10.3390/genes11050540 (PMC7291089; doi:10.3390/genes11050540)
Supplement: Supplementary file 1 [file genes-11-00540-s001.zip › Supplementary_FileS4.xlsx]

## Sheet: Female_Significant_Metabolites
	Compounds	Fold Change	P value	KEGG_Compound_ID
	L-Tryptophan	2.1431	0.0125	C00078
	L-Arginine	1.6239	0.0457251	C00062
	Pyruvate	1.0267	0.0470099	C00022
	L-Alanine	1.0127	0.0437	C00041
	L-Methionine	0.83672	0.01719	C00019
	Acetate	0.72364	0.038383	C00033
	Lactate	0.54293	0.72332	C00186
	L-Citrulline	0.5414	0.048754	C00327
	Citrate	0.49522	0.97908	C00158
	L-Ornithine	0.44	0.036968	C00077
	L-Valine	0.42001	0.039186	C00183
	Glucose	0.39067	0.18181	C00029
	L-Lysine	0.38421	0.0453642	C00047
	L-Tyrosine	0.36959	0.32588	C00082
	L-Cystathionine	0.35254	0.0422	C02291
	Glycine	0.34288	0.043464	C00037
	Proline	0.33979	0.029456	C00148
	L-Glutamate	0.33436	0.0456321	C00025
	L-Leucine	0.32855	0.099003	C00123
	1-Methylhistidine	0.3152	0.026079	C01152
	L-Isoleucine	0.29679	0.16493	C00407
	L-Serine	0.27402	0.020122	C00065
	Creatinine	0.26017	0.011886	C00791
	L-Glutamine	0.21711	0.60658	C00064
	L-Threonine	0.20616	0.03439	C00188
	L-Phenylalanine	0.19185	0.30225	C00079
	L-2-Aminoadipic acid	0.18989	0.0499859	C00956
	L-Cysteine	0.14308	0.028367	C00097
	L-Histidine	0.12174	0.026737	C00135
	2-Aminoethanol	0.0028156	0.79526	C04227
	Sarcosine	-0.025865	0.05069	C00213
	L-Carnosine	-0.061875	0.038472	C00386
	O-Phosphoethanolamine	-0.080458	0.014612	C00346
	Betaine	-0.092574	0.0487756	C00318
	L-Aspartic acid	-0.1	0.012	C00049
	Formate	-0.10134	0.9228	C00058
	O-Phospho-L-serine	-0.11508	0.01159	C01005
	DL-2-Aminobutyric acid	-0.13431	0.64491	C00334
	Ammonium Chloride	-0.2213	0.50963	C11335
	Taurine	-0.25764	0.042423	C00245
	3-Methylhistidine	-0.2868	0.27926	C01152
	4-aminobutyric acid	-0.36817	0.026279	C00334
	3-aminoisobutric Acid	-0.58903	0.6297	C05145
	Urea	-0.9809	0.047828	C00086
	Creatine	-1.3947	0.0010448	C00300
	DL-plus allo-δ-Hydroxylysine	-1.7132	0.18858	C01211

## Sheet: Male_Significant _Metabolites
	Compounds	Fold Change	P value	KEGG_Compound_ID
	L-Tryptophan	-2.3793	0.047064	C00078
	L-Carnosine	-1.1804	0.02487	C00386
	L-Valine	-0.89797	0.0366974	C00183
	Creatine	-0.88892	0.0097351	C00300
	L-Alanine	-0.81922	0.023008	C00041
	Acetate	-0.81836	0.029813	C00033
	3-Aminoisobutric Acid	-0.80453	0.26414	C05145
	DL-plus allo-δ-Hydroxylysine	-0.77858	0.25913	C01211
	o-Phosphoethanolamine	-0.73135	0.097431	C00346
	Urea	-0.68643	0.018566	C00086
	L-Cystathionine	-0.63432	0.023145	C02291
	Glucose	-0.61708	0.1458	C00029
	L-Glutamate	-0.57413	0.043351	C00025
	Glycine	-0.54422	0.040983	C00037
	L-Citrulline	-0.51632	0.02522	C00327
	4-aminobutyric acid	-0.46998	0.01576	C00334
	DL-2-Aminobutyric acid	-0.46998	0.19094	C00334
	L-2-Aminoadipic Acid	-0.4574	0.0288	C00956
	L-Threonine	-0.43834	0.04191	C00188
	2-Aminoethanol	-0.41504	0.3739	C04227
	L-Arginine	-0.40776	0.02885	C00062
	L-Isoleucine	-0.33366	0.25807	C00407
	Taurine	-0.29007	0.036081	C00245
	L-Leucine	-0.27534	0.040614	C00123
	L-Phenylalanine	-0.20097	0.49517	C00079
	Ammonium Chloride	-0.13541	0.3829	C11335
	L-Tyrosine	-0.064504	0.79423	C00082
	Formate	-0.056209	0.92694	C00058
	1-Methylhistidine	-0.052196	0.0132	C01152
	3-Methylhistidine	-0.052196	0.72249	C01152
	Citrate	0.014743	0.96668	C00158
	O-Phospho-L-serine	0.029316	0.05509	C01005
	L-Histidine	0.056928	0.0373	C00135
	L-Ornithine	0.21447	0.045509	C00077
	L-Lysine	0.24779	0.0415	C00047
	Proline	0.25655	0.02309	C00148
	L-Glutamine	0.2638	0.04646	C00064
	Sarcosine	0.27489	0.011701	C00213
	L-Cysteine	0.27522	0.047037	C00097
	L-Methionine	0.28616	0.04609	C00019
	L-Serine	0.50097	0.044276	C00065
	Lactate	0.8433	0.3772	C00186
	Creatinine	0.88892	0.0379	C00791
	Betaine	0.90884	0.02702	C00318
	Pyruvate	1.27516	0.02396	C00022
	L-Aspartic acid	2.27472	0.0442	C00049

## Sheet: Female_Metabolites_Raw
Sample_ID	Treatment	L-Tryptophan	L-Carnosine	L-Valine	Creatine	L-Alanine	Acetate	3-Aminoisobutric Acid	DL-plus allo-δ-Hydroxylysine	o-Phosphoethanolamine	Urea	L-Cystathionine	Glucose	L-Glutamate	Glycine	L-Citrulline	4-aminobutyric acid	DL-2-Aminobutyric acid	L-2-Aminoadipic Acid	L-Threonine	2-Aminoethanol	L-Arginine	L-Isoleucine	Taurine	L-Leucine	L-Phenylalanine	Ammonium Chloride	L-Tyrosine	Formate	1-Methylhistidine	3-Methylhistidine	Citrate	O-Phospho-L-serine	L-Histidine	L-Ornithine	L-Lysine	Proline	L-Glutamine	Sarcosine	L-Cysteine	L-Methionine	L-Serine	Lactate	Creatinine	Betaine	Pyruvate	L-Aspartic acid
F_C1	Control	3.95	2.73	6.6401	3.5187	5.5064	1.3789	0.58	3.4	1.19	260.65	5.03	93.7702	6.0377	15.5527	60.72	0.23	9.84	13.89	1.9298	0.31	2.9992	3.716	14.88	5.4924	1.9937	2.71	2.2161	2.1193	16.61	2.06	2.3322	3.73	2.19	13.34	4.7173	7.3012	10.886	2.11	91.9	0.9234	3.8873	42.1146	1.0688	5.9681	4.1116	0.92
F_C2	Control	4.72	5.38	5.4438	5.3498	5.0209	2.1966	1.91	3.97	1.32	330.16	9.61	93.253	4.3162	12.6908	60.59	0.36	16.05	11.58	2.848	0.05	1.9999	2.4958	14.09	3.9211	1.523	3.25	1.4456	2.7334	19.22	1.49	1.782	3.73	3.37	24.26	3.3545	4.7627	6.978	2.47	112.38	0.3426	3.5524	32.7729	0.9187	3.3197	2.9334	0.58
F_C3	Control	8.81	4.7	6.3016	4.5138	5.5749	2.4824	0.82	5.1	1.16	237.54	5.68	75.2751	3.7427	22.0364	45.9	0.23	9.98	14.1	2.279	0.042	2.2527	2.4563	11.04	4.106	0.9897	2.28	0.9499	2.8622	14.6	1.42	1.4316	3.73	2.39	13.75	2.9716	1.6204	5.5649	1.97	86.91	0.3757	3.5823	45.8004	0.9761	3.2952	2.5077	0.6
F_T1	Treatment	7.2	6.36	10.8229	9.7824	8.2512	5.1071	0.49	4.96	2.16	348.29	9.44	171.545	8.5944	38.8933	47.54	0.71	17.31	15.58	3.656	0.047	5.0885	4.0338	18.81	7.7489	1.9409	2.74	2.1802	4.2945	16.57	1.96	2.4369	3.3	3.96	18.13	5.6713	9.9826	13.1087	1.96	102.98	0.9322	5.8594	39.736	1.3449	5.5202	2.7995	0.51
F_T2	Treatment	6.3	2.64	8.0689	9.642	12.5356	1.2755	0.7	5.17	1.24	409.65	8.45	97.6894	7.9421	10.3842	47.42	0.21	13.92	15.92	3.1285	0.52	1.6049	3.5201	15.87	5.8047	2.3719	2.43	1.9558	1.5153	14.51	1.72	1.6569	3.42	3.54	10.77	3.9394	6.8297	8.3858	1.63	104.71	0.3993	4.9709	46.6295	1.7648	3.2186	5.2319	0.38
F_T3	Treatment	10.78	12.78	8.2153	8.9577	8.099	3.0618	1.36	6.75	1.73	490.13	6.79	108.435	5.9548	23.6128	155.6	0.49	9.27	21.61	2.745	0.57	2.5516	3.4277	19.18	5.499	1.5341	2.42	1.7735	1.6146	12.4	2.23	1.4849	3.72	2.59	8.49	3.246	4.8817	7.0042	1.46	116.36	0.5952	4.5869	51.884	1.547	3.2693	2.705	0.51

## Sheet: Male_Metabolites_Raw
Sample_ID	Treatment	L-Tryptophan	L-Carnosine	L-Valine	Creatine	L-Alanine	Acetate	3-Aminoisobutric Acid	DL-plus allo-δ-Hydroxylysine	o-Phosphoethanolamine	Urea	L-Cystathionine	Glucose	L-Glutamate	Glycine	L-Citrulline	4-aminobutyric acid	DL-2-Aminobutyric acid	L-2-Aminoadipic Acid	L-Threonine	2-Aminoethanol	L-Arginine	L-Isoleucine	Taurine	L-Leucine	L-Phenylalanine	Ammonium Chloride	L-Tyrosine	Formate	1-Methylhistidine	3-Methylhistidine	Citrate	O-Phospho-L-serine	L-Histidine	L-Ornithine	L-Lysine	Proline	L-Glutamine	Sarcosine	L-Cysteine	L-Methionine	L-Serine	Lactate	Creatinine	Betaine	Pyruvate	L-Aspartic acid
M_C1	Control	4.85888	3.36047	8.16732	4.328	6.77287	1.69605	0.717353	4.21	1.46256	320.605	6.18371	115.337	7.42637	19.1298	74.6901	0.287148	12.1041	17.0793	2.37365	0	3.68902	4.57068	18.3061	6.75565	2.45225	3.32849	2.7258	2.60674	2.69542	2.52911	2.86861	4.58595	20.435	16.4065	5.80228	8.98048	8.38978	2.60066	113.042	1.13578	4.78138	54.801	1.31462	7.34076	5.05727	1.128
M_C2	Control	7.4919	5.92208	5.98818	5.88478	5.52299	2.41626	2.09834	4.3686	1.45578	363.175	10.5758	102.578	4.74782	13.9599	66.6531	0.391389	17.66	12.7386	3.1328	0.0544324	2.19989	2.74538	15.4987	4.31321	1.6753	3.57964	1.59016	3.00674	3.71197	1.63746	1.9602	4.10027	21.1374	26.6876	3.68995	5.23897	7.6758	2.71205	123.614	0.37686	3.90764	36.0502	1.01057	3.65167	3.22674	0.636458
M_C3	Control	5.99352	5.78691	7.75097	5.55197	6.85713	3.05335	1.00473	6.26736	1.42456	292.171	6.98453	92.5884	4.60352	27.1048	56.453	0.280597	12.2811	17.3462	2.80317	0	2.77082	3.02125	13.5736	5.05038	1.21733	2.80639	1.16838	3.52051	2.94418	1.74461	1.76087	4.59334	17.958	16.9183	3.65507	1.99309	6.84483	2.42477	106.9	0.462111	4.40623	56.3345	1.2006	4.0531	3.08447	0.739759
M_T1	Treatment	6.68919	3.24019	6.45578	6.35184	6.88665	2.84044	0.362742	5.05856	0.849131	315.039	6.19517	82.9377	5.09626	23.0555	75.7001	0.67821	10.8368	14.9155	2.8381	0	2.72445	2.30859	17.8128	4.98334	1.51179	2.51527	1.61745	2.43835	2.45769	2.3973	1.56751	4.1052	17.5435	12.8826	4.77584	5.62799	6.07116	2.65094	96.3436	0.684495	3.59455	20.2036	1.00737	3.26786	1.65644	1.08202
M_T2	Treatment	5.65426	5.22821	8.87519	8.17224	6.47681	2.05115	0.723899	7.01818	1.48252	318.279	7.16611	104.596	6.05923	19.2967	65.097	0.306076	13.0196	15.5687	3.43834	0	2.15816	3.83908	18.0679	5.48014	2.29247	2.65901	2.6076	3.73797	3.70502	2.07708	2.49616	3.88623	17.6681	17.3976	8.19893	7.72809	9.4635	2.25738	119.976	1.06949	5.02406	38.3573	1.7097	7.68713	4.19897	0.680384
M_T3	Treatment	5.50875	7.82189	13.3122	12.0324	10.149	6.28173	0.602206	6.0951	2.65206	428.395	11.6129	211	10.5711	47.8388	58.4788	0.872437	21.294	19.1612	4.49688	0.0539822	6.25885	4.96157	23.1302	9.53115	2.38731	3.36426	2.68165	5.28224	4.8741	2.40709	2.99739	4.05327	20.3826	22.2945	6.9757	12.2786	16.1237	2.41031	126.66	1.14661	7.20706	48.8753	1.65423	6.78985	3.44339	0.627765
